# Supplementary material for: Single-cell Sequencing Reveals Clearance of Blastula Chromosomal Mosaicism in In Vitro Fertilization Babies
Source: Genomics Proteomics Bioinformatics. 2022 Aug 6;20(6):1224–31. doi: 10.1016/j.gpb.2022.07.004 (PMC10225483; doi:10.1016/j.gpb.2022.07.004)
Supplement: Supplementary Table S1 — Infant information statistics [file mmc2.xlsx]

## Sheet: Table S1
Table S1 Infant information statistics
Patient	Gender	Blastocyst morphology	Date of birth	Gestational age	Delivery mode	Birth length (cm)	Birth weight (kg)	Birth defects	Postnatal illness	Current age (month)	Current height (cm)	Current weight (kg)	TE biopsy	Length of CNA (Mb)
P01	Female	4AA	2018-09-28	38+2	Eutocia	50	3.8	No	no	30	93.5	16	chr6:131860000-170980000_1	39.12
P02	Male	4BB	2019-06-14	39+0	Cesarean	49	2.95	no	no	23	89	12.7	chr15:20100000-27860000_1	7.76
P03	Female	4AA	2018-11-29	36+0	Cesarean	48	2.35	no	no	30	90	12.5	chr12:1-133851895_1.7	133.8
P04	Male	4B-B	2019-01-04	36+6	Cesarean	50	3.1	no	no	30	100	17	chr7:1-159138663_1.7	159
P05	Male	4B-B	2019-06-24	32+2	Cesarean	46	2.2	no	no	24	90	13	chr6:107480000-163520000_2.5|chr14:18520000-55520000_2.5	56.04|87
P06	Male	4B-B-	2018-09-22	40+0	Eutocia	54	3.6	no	no	33	105	16.5	chr5:70900000-180740000_1	109.84
P07	Male	4BB	2018-11-30	42+0	Cesarean	52	4.1	no	no	31	95	15	chr10:100000-29540000_2.4	29.44
N01	Female	4AA	2018-11-27	41+2	Eutocia	50	3.25	no	no	22	88	13	46,XX	null
N02	Male	4AB	2018-09-21	37+2	Cesarean	49	3.25	no	no	25	90	12	46,XY	null
N03	Female	4AA	2020-01-10	38+0	Cesarean	50	3.44	no	no	9	71	8.3	46,XX	null
Note: CNA, copy number alteration; TE, trophectoderm.
