# Supplementary material for: Single-cell Sequencing Reveals Clearance of Blastula Chromosomal Mosaicism in In Vitro Fertilization Babies
Source: Genomics Proteomics Bioinformatics. 2022 Aug 6;20(6):1224–31. doi: 10.1016/j.gpb.2022.07.004 (PMC10225483; doi:10.1016/j.gpb.2022.07.004)
Supplement: Supplementary Table S2 — Summary of sequenced cells [file mmc3.xlsx]

## Sheet: Table S2
Table S2 Summary of sequenced cells
Patient	Cell_ID	DNA unique reads number	DNA bin number	Average reads per bin	SD of reads per bin	CV	Pass DNA QC	RNA UMI number	RNA gene number	RNA mitochondrial ratio	Pass RNA QC	Cell type
N01	N01_plate_1_Cell_#01	8147749	2808	2901.62	1447.28	0.5	Yes	560	349	4.11	Yes	T
N01	N01_plate_1_Cell_#02	906	2808	0.32	0.89	2.78	No	36152	1749	4.11	Yes	Monocytes
N01	N01_plate_1_Cell_#03	2715	2808	0.97	1.65	1.7	No	9565	735	3.41	Yes	B
N01	N01_plate_1_Cell_#04	31163	2808	11.1	7.47	0.67	No	1865	477	4.61	Yes	T
N01	N01_plate_1_Cell_#05	3125046	2808	1112.91	577.45	0.52	Yes	420	280	5	No	Null
N01	N01_plate_1_Cell_#06	311822	2808	111.05	79.52	0.72	Yes	405	271	3.7	No	Null
N01	N01_plate_1_Cell_#07	4309642	2808	1534.77	823	0.54	Yes	1573	1345	1.53	Yes	Unclassified
N01	N01_plate_1_Cell_#08	2813226	2808	1001.86	621.78	0.62	Yes	385	253	3.9	No	Null
N01	N01_plate_1_Cell_#09	2756213	2808	981.56	488.13	0.5	Yes	546	353	4.95	Yes	T
N01	N01_plate_1_Cell_#10	3214579	2808	1144.79	613.75	0.54	Yes	920	469	4.13	Yes	T
N01	N01_plate_1_Cell_#11	2024072	2808	720.82	375.43	0.52	Yes	436	207	5.5	No	Null
N01	N01_plate_1_Cell_#12	41590	2808	14.81	10.52	0.71	No	800	700	3.5	Yes	Unclassified
N01	N01_plate_1_Cell_#13	2513552	2808	895.14	492.93	0.55	Yes	1590	750	3.71	Yes	T
N01	N01_plate_1_Cell_#14	468052	2808	166.69	112.75	0.68	Yes	14859	770	3.26	Yes	NK
N01	N01_plate_1_Cell_#15	3080510	2808	1097.05	565.44	0.52	Yes	156	117	17.95	No	Null
N01	N01_plate_1_Cell_#16	2172845	2808	773.81	485.68	0.63	Yes	310	179	2.26	No	Null
N01	N01_plate_1_Cell_#17	513	2808	0.18	1.21	6.72	No	4279	1286	4.18	Yes	B
N01	N01_plate_1_Cell_#18	3417	2808	1.22	19.52	16	No	2551	1133	4.08	Yes	T
N01	N01_plate_1_Cell_#19	331	2808	0.12	1.02	8.5	No	11292	601	3.24	Yes	T
N01	N01_plate_1_Cell_#20	472489	2808	168.27	105.23	0.63	Yes	3226	1000	4.49	Yes	Monocytes
N01	N01_plate_1_Cell_#21	2246909	2808	800.18	412.38	0.52	Yes	402	263	2.99	No	Null
N01	N01_plate_1_Cell_#22	473383	2808	168.58	95	0.56	Yes	9956	759	3.75	Yes	T
N01	N01_plate_1_Cell_#23	5116733	2808	1822.2	829.03	0.45	Yes	1433	536	3.14	Yes	T
N01	N01_plate_1_Cell_#24	10976	2808	3.91	9.64	2.47	No	975	512	6.26	Yes	T
N01	N01_plate_1_Cell_#25	2948	2808	1.05	1.6	1.52	No	581	359	4.82	Yes	T
N01	N01_plate_1_Cell_#26	8599	2808	3.06	18.2	5.95	No	11645	896	2.57	Yes	T
N01	N01_plate_1_Cell_#27	4298950	2808	1530.97	712.65	0.47	Yes	3159	544	18.49	Yes	T
N01	N01_plate_1_Cell_#28	121175	2808	43.15	30.01	0.7	No	406	167	3.2	No	Null
N01	N01_plate_1_Cell_#29	5158778	2808	1837.17	848.49	0.46	Yes	13471	773	4.49	Yes	T
N01	N01_plate_1_Cell_#30	1756252	2808	625.45	343.83	0.55	Yes	2155	1178	3.34	Yes	Unclassified
N01	N01_plate_1_Cell_#31	7906679	2808	2815.77	1204.77	0.43	Yes	3969	664	3.93	Yes	T
N01	N01_plate_1_Cell_#32	3238541	2808	1153.33	655.26	0.57	Yes	399	189	9.27	No	Null
N01	N01_plate_1_Cell_#33	3320922	2808	1182.66	560.24	0.47	Yes	862	760	2.2	Yes	Unclassified
N01	N01_plate_1_Cell_#34	2192308	2808	780.74	410.71	0.53	Yes	2090	511	3.92	Yes	B
N01	N01_plate_1_Cell_#35	4597453	2808	1637.27	775.36	0.47	Yes	815	460	8.1	Yes	T
N01	N01_plate_1_Cell_#36	2769	2808	0.99	1.46	1.47	No	260	179	6.54	No	Null
N01	N01_plate_1_Cell_#37	3708656	2808	1320.75	619.86	0.47	Yes	15304	869	4.65	Yes	T
N01	N01_plate_1_Cell_#38	1082282	2808	385.43	226.8	0.59	Yes	551	327	3.45	Yes	T
N01	N01_plate_1_Cell_#39	3849931	2808	1371.06	666.34	0.49	Yes	280	149	2.86	No	Null
N01	N01_plate_1_Cell_#40	1711542	2808	609.52	356.52	0.58	Yes	437	172	2.52	No	Null
N01	N01_plate_1_Cell_#41	18000	2808	6.41	41.77	6.52	No	735	410	3.13	Yes	T
N01	N01_plate_1_Cell_#42	14821	2808	5.28	29.96	5.67	No	27063	1168	4.12	Yes	B
N01	N01_plate_1_Cell_#43	2872548	2808	1022.99	543.3	0.53	Yes	13688	1667	4.11	Yes	Monocytes
N01	N01_plate_1_Cell_#44	2483	2808	0.88	1.4	1.59	No	1199	365	2.92	Yes	T
N01	N01_plate_1_Cell_#45	3004499	2808	1069.98	574.59	0.54	Yes	998	477	2.91	Yes	T
N01	N01_plate_1_Cell_#46	2156668	2808	768.04	424.15	0.55	Yes	4499	733	9.29	Yes	B
N01	N01_plate_1_Cell_#47	4368189	2808	1555.62	769.4	0.49	Yes	906	471	6.84	Yes	T
N01	N01_plate_1_Cell_#48	13743	2808	4.89	39.93	8.17	No	1035	429	2.51	Yes	T
N01	N01_plate_1_Cell_#49	4007794	2808	1427.28	763.63	0.54	Yes	13246	909	4.01	Yes	B
N01	N01_plate_1_Cell_#50	4563992	2808	1625.35	800.15	0.49	Yes	793	316	3.4	Yes	T
N01	N01_plate_1_Cell_#51	5091025	2808	1813.04	887.14	0.49	Yes	30872	1694	3.61	Yes	Monocytes
N01	N01_plate_1_Cell_#52	127169	2808	45.29	30.95	0.68	No	404	244	3.22	No	Null
N01	N01_plate_1_Cell_#53	2997999	2808	1067.66	551.92	0.52	Yes	442	295	3.85	No	Null
N01	N01_plate_1_Cell_#54	3616204	2808	1287.82	677.1	0.53	Yes	1059	353	1.32	Yes	T
N01	N01_plate_1_Cell_#55	3559428	2808	1267.6	653.91	0.52	Yes	19976	1094	4.64	Yes	NK
N01	N01_plate_1_Cell_#56	3090520	2808	1100.61	574.19	0.52	Yes	161	131	5.59	No	Null
N01	N01_plate_1_Cell_#57	5252211	2808	1870.45	881.97	0.47	Yes	365	212	4.66	No	Null
N01	N01_plate_1_Cell_#58	1976057	2808	703.72	383.65	0.55	Yes	915	369	4.26	Yes	T
N01	N01_plate_1_Cell_#59	4051772	2808	1442.94	739.57	0.51	Yes	6315	689	8.12	Yes	B
N01	N01_plate_1_Cell_#60	757990	2808	269.94	173.51	0.64	Yes	1984	1501	1.76	Yes	Unclassified
N01	N01_plate_1_Cell_#61	13097250	2808	4664.26	1706.95	0.37	Yes	18332	955	4.21	Yes	T
N01	N01_plate_1_Cell_#62	3672399	2808	1307.83	678.04	0.52	Yes	27751	1670	4.48	Yes	Monocytes
N01	N01_plate_1_Cell_#63	265851	2808	94.68	57.92	0.61	No	18163	1005	5.45	Yes	B
N01	N01_plate_1_Cell_#64	7661279	2808	2728.38	1263.6	0.46	Yes	615	308	2.93	Yes	T
N01	N01_plate_1_Cell_#65	5341693	2808	1902.31	965.33	0.51	Yes	899	375	3.89	Yes	T
N01	N01_plate_1_Cell_#66	33421	2808	11.9	39.99	3.36	No	378	295	2.91	No	Null
N01	N01_plate_1_Cell_#67	3658282	2808	1302.81	629.47	0.48	Yes	23023	885	4.27	Yes	T
N01	N01_plate_1_Cell_#68	53181	2808	18.94	19.77	1.04	No	733	234	2.05	No	Null
N01	N01_plate_1_Cell_#69	2570944	2808	915.58	525.95	0.57	Yes	651	403	4.76	Yes	T
N01	N01_plate_1_Cell_#70	2326107	2808	828.39	481.42	0.58	Yes	13361	894	3.91	Yes	T
N01	N01_plate_1_Cell_#71	3328564	2808	1185.39	639.02	0.54	Yes	524	284	4.58	No	Null
N01	N01_plate_1_Cell_#72	4964610	2808	1768.02	888.35	0.5	Yes	1805	1127	2.11	Yes	B
N01	N01_plate_1_Cell_#73	211565	2808	75.34	213.65	2.84	No	498	465	1	Yes	Unclassified
N01	N01_plate_1_Cell_#74	71160	2808	25.34	21.68	0.86	No	979	384	4.09	Yes	T
N01	N01_plate_1_Cell_#75	3589509	2808	1278.32	677.1	0.53	Yes	665	309	3.91	Yes	T
N01	N01_plate_1_Cell_#76	1032	2808	0.37	1.05	2.84	No	1705	800	3.52	Yes	Monocytes
N01	N01_plate_1_Cell_#77	836360	2808	297.85	220.45	0.74	No	25760	973	4.34	Yes	NK
N01	N01_plate_1_Cell_#78	5773	2808	2.06	13.96	6.78	No	17101	919	3.46	Yes	T
N01	N01_plate_1_Cell_#79	1031378	2808	367.3	235.94	0.64	Yes	15585	779	6.05	Yes	B
N01	N01_plate_1_Cell_#80	1393762	2808	496.35	304.48	0.61	Yes	20872	995	3.12	Yes	T
N01	N01_plate_1_Cell_#81	2888262	2808	1028.58	538.21	0.52	Yes	1021	461	2.45	Yes	T
N01	N01_plate_1_Cell_#82	77715	2808	27.68	23.46	0.85	No	732	686	3.55	Yes	Unclassified
N01	N01_plate_1_Cell_#83	2060647	2808	733.85	425.64	0.58	Yes	671	196	1.94	No	Null
N01	N01_plate_1_Cell_#84	2919	2808	1.04	1.93	1.86	No	73	54	34.25	No	Null
N01	N01_plate_1_Cell_#85	1097072	2808	390.7	242.38	0.62	Yes	209	147	3.35	No	Null
N01	N01_plate_1_Cell_#86	542298	2808	193.13	127.16	0.66	Yes	35518	1124	4.9	Yes	T
N01	N01_plate_1_Cell_#87	885118	2808	315.21	204.78	0.65	Yes	220	156	6.82	No	Null
N01	N01_plate_1_Cell_#88	837893	2808	298.39	195.18	0.65	Yes	146	118	2.05	No	Null
N01	N01_plate_1_Cell_#89	180273	2808	64.2	38.74	0.6	No	947	516	3.27	Yes	T
N01	N01_plate_1_Cell_#90	1320	2808	0.47	1.04	2.21	No	281	206	4.63	No	Null
N01	N01_plate_1_Cell_#91	1216591	2808	433.26	261.69	0.6	Yes	736	402	2.99	Yes	T
N01	N01_plate_1_Cell_#92	62046	2808	22.1	18.96	0.86	No	24639	982	3.89	Yes	T
N01	N01_plate_1_Cell_#93	1608725	2808	572.91	350.44	0.61	Yes	750	297	3.87	No	Null
N01	N01_plate_1_Cell_#94	1077	2808	0.38	3.37	8.87	No	1767	593	2.94	Yes	B
N01	N01_plate_1_Cell_#95	318	2808	0.11	0.76	6.91	No	815	501	2.33	Yes	T
N01	N01_plate_1_Cell_#96	10665	2808	3.8	10.4	2.74	No	730	288	3.42	No	Null
N02	N02_plate_1_Cell_#01	398774	2808	142.01	152.3	1.07	No	1204	471	31.4	No	Null
N02	N02_plate_1_Cell_#02	2185253	2808	778.22	997.71	1.28	No	621	421	4.19	Yes	T
N02	N02_plate_1_Cell_#03	383282	2808	136.5	87.66	0.64	Yes	703	469	4.69	Yes	T
N02	N02_plate_1_Cell_#04	4391112	2808	1563.79	716.91	0.46	Yes	13168	1008	4.52	Yes	T
N02	N02_plate_1_Cell_#05	20414	2808	7.27	4.9	0.67	No	338	254	4.14	No	Null
N02	N02_plate_1_Cell_#06	75041	2808	26.72	21.44	0.8	No	13682	1606	3.12	Yes	Monocytes
N02	N02_plate_1_Cell_#07	26091	2808	9.29	22.25	2.4	No	8160	1302	4.26	Yes	T
N02	N02_plate_1_Cell_#08	5787	2808	2.06	2.56	1.24	No	5929	865	3.85	Yes	NK
N02	N02_plate_1_Cell_#09	25508	2808	9.08	9.82	1.08	No	13761	886	5.12	Yes	B
N02	N02_plate_1_Cell_#10	1738395	2808	619.09	334.1	0.54	Yes	1404	540	2.07	Yes	T
N02	N02_plate_1_Cell_#11	323647	2808	115.26	73.04	0.63	Yes	307	239	5.21	No	Null
N02	N02_plate_1_Cell_#12	1830997	2808	652.06	317.76	0.49	Yes	903	745	2.1	Yes	T
N02	N02_plate_1_Cell_#13	3769166	2808	1342.3	553.11	0.41	Yes	932	594	3.43	Yes	B
N02	N02_plate_1_Cell_#14	64607	2808	23.01	14.11	0.61	No	20557	977	3.84	Yes	T
N02	N02_plate_1_Cell_#15	3216987	2808	1145.65	491.04	0.43	Yes	2160	505	0.65	Yes	T
N02	N02_plate_1_Cell_#16	1651802	2808	588.25	354.56	0.6	Yes	22054	817	2.85	Yes	T
N02	N02_plate_1_Cell_#17	6482866	2808	2308.71	823.48	0.36	Yes	2032	1004	1.82	Yes	T
N02	N02_plate_1_Cell_#18	15205	2808	5.41	19.21	3.55	No	8236	1179	3.42	Yes	B
N02	N02_plate_1_Cell_#19	1214853	2808	432.64	234.26	0.54	Yes	835	433	2.63	Yes	T
N02	N02_plate_1_Cell_#20	1377206	2808	490.46	243.44	0.5	Yes	5714	849	4.74	Yes	B
N02	N02_plate_1_Cell_#21	1730658	2808	616.33	288.43	0.47	Yes	580	312	2.76	Yes	T
N02	N02_plate_1_Cell_#22	3311428	2808	1179.28	573.58	0.49	Yes	12036	951	4.1	Yes	T
N02	N02_plate_1_Cell_#23	1705099	2808	607.23	289.44	0.48	Yes	285	225	2.46	No	Null
N02	N02_plate_1_Cell_#24	67104	2808	23.9	18.47	0.77	No	346	260	7.51	No	Null
N02	N02_plate_1_Cell_#25	11905	2808	4.24	3.59	0.85	No	523	340	7.27	Yes	T
N02	N02_plate_1_Cell_#26	1118081	2808	398.18	204.69	0.51	Yes	26707	1226	2.26	Yes	NK
N02	N02_plate_1_Cell_#27	2792664	2808	994.54	470.67	0.47	Yes	1153	450	1.56	Yes	T
N02	N02_plate_1_Cell_#28	4173964	2808	1486.45	569.32	0.38	Yes	533	218	2.81	No	Null
N02	N02_plate_1_Cell_#29	2773385	2808	987.67	435.24	0.44	Yes	15900	792	3.82	Yes	NK
N02	N02_plate_1_Cell_#30	19124	2808	6.81	4.57	0.67	No	887	531	1.58	Yes	T
N02	N02_plate_1_Cell_#31	3303840	2808	1176.58	503.93	0.43	Yes	4571	787	2.54	Yes	T
N02	N02_plate_1_Cell_#32	1909093	2808	679.88	355.42	0.52	Yes	1254	752	3.27	Yes	T
N02	N02_plate_1_Cell_#33	2099842	2808	747.81	352.73	0.47	Yes	24588	2309	3.18	Yes	Monocytes
N02	N02_plate_1_Cell_#34	1104444	2808	393.32	204.84	0.52	Yes	3165	749	4.49	Yes	T
N02	N02_plate_1_Cell_#35	1969380	2808	701.35	365.88	0.52	Yes	2255	716	21.82	Yes	T
N02	N02_plate_1_Cell_#36	2205099	2808	785.29	369.19	0.47	Yes	470	320	4.68	Yes	T
N02	N02_plate_1_Cell_#37	5676920	2808	2021.7	734.62	0.36	Yes	2043	521	0.83	Yes	T
N02	N02_plate_1_Cell_#38	3026862	2808	1077.94	462.54	0.43	Yes	417	263	2.88	No	Null
N02	N02_plate_1_Cell_#39	2778917	2808	989.64	416.15	0.42	Yes	275	194	22.18	No	Null
N02	N02_plate_1_Cell_#40	1474649	2808	525.16	289.69	0.55	No	1330	440	1.65	Yes	T
N02	N02_plate_1_Cell_#41	1598053	2808	569.11	254.04	0.45	Yes	33311	1055	5.02	Yes	B
N02	N02_plate_1_Cell_#42	2335757	2808	831.82	373.57	0.45	Yes	55419	1768	3.02	Yes	B
N02	N02_plate_1_Cell_#43	878241	2808	312.76	184	0.59	Yes	777	507	4.38	Yes	T
N02	N02_plate_1_Cell_#44	75094	2808	26.74	56.1	2.1	No	455	313	5.71	Yes	T
N02	N02_plate_1_Cell_#45	1890592	2808	673.29	322.41	0.48	Yes	26739	1294	3.69	Yes	NK
N02	N02_plate_1_Cell_#46	2037841	2808	725.73	341.64	0.47	Yes	251	195	3.59	No	Null
N02	N02_plate_1_Cell_#47	2392043	2808	851.87	432.5	0.51	Yes	27534	1230	4.02	Yes	B
N02	N02_plate_1_Cell_#48	667286	2808	237.64	138.03	0.58	Yes	569	216	1.58	No	Null
N02	N02_plate_1_Cell_#49	4606022	2808	1640.32	718.23	0.44	Yes	1269	439	1.02	Yes	T
N02	N02_plate_1_Cell_#50	1820402	2808	648.29	326.05	0.5	Yes	37112	1074	2.74	Yes	B
N02	N02_plate_1_Cell_#51	1938047	2808	690.19	378.22	0.55	Yes	40236	1432	2.74	Yes	NK
N02	N02_plate_1_Cell_#52	2709845	2808	965.04	469.03	0.49	Yes	1946	482	1.39	Yes	T
N02	N02_plate_1_Cell_#53	1685789	2808	600.35	296.79	0.49	Yes	1248	371	1.6	Yes	T
N02	N02_plate_1_Cell_#54	2875495	2808	1024.04	476.99	0.47	Yes	22059	796	4.85	Yes	B
N02	N02_plate_1_Cell_#55	1633690	2808	581.8	294.66	0.51	Yes	27858	1086	2.89	Yes	B
N02	N02_plate_1_Cell_#56	2787931	2808	992.85	483.27	0.49	Yes	8030	793	4.17	Yes	T
N02	N02_plate_1_Cell_#57	6656700	2808	2370.62	852.4	0.36	Yes	15584	928	4.52	Yes	B
N02	N02_plate_1_Cell_#58	3105651	2808	1106	506.11	0.46	Yes	50743	1421	3.12	Yes	T
N02	N02_plate_1_Cell_#59	2085542	2808	742.71	396.39	0.53	Yes	12420	1131	6.74	Yes	B
N02	N02_plate_1_Cell_#60	4325241	2808	1540.33	673.36	0.44	Yes	970	845	1.44	Yes	Unclassified
N02	N02_plate_1_Cell_#61	2305390	2808	821.01	397.42	0.48	Yes	1047	381	0.67	Yes	T
N02	N02_plate_1_Cell_#62	1563725	2808	556.88	291.49	0.52	Yes	28414	1132	2.11	Yes	T
N02	N02_plate_1_Cell_#63	174911	2808	62.29	36.6	0.59	No	19332	948	4.82	Yes	B
N02	N02_plate_1_Cell_#64	50598	2808	18.02	9.67	0.54	No	2376	445	0.42	Yes	T
N02	N02_plate_1_Cell_#65	3387136	2808	1206.25	561.06	0.47	Yes	4005	675	0.85	Yes	T
N02	N02_plate_1_Cell_#66	1711858	2808	609.64	305.18	0.5	Yes	55557	1959	3.18	Yes	NK
N02	N02_plate_1_Cell_#67	40090	2808	14.28	19.73	1.38	No	44616	1240	3.83	Yes	B
N02	N02_plate_1_Cell_#68	2738174	2808	975.13	478.26	0.49	Yes	695	479	3.6	Yes	T
N02	N02_plate_1_Cell_#69	1585451	2808	564.62	319.65	0.57	Yes	1381	541	1.59	Yes	T
N02	N02_plate_1_Cell_#70	5585199	2808	1989.03	945.18	0.48	Yes	1654	505	38.75	No	Null
N02	N02_plate_1_Cell_#71	25767	2808	9.18	5.57	0.61	No	48952	1116	2.37	Yes	T
N02	N02_plate_1_Cell_#72	518645	2808	184.7	112.96	0.61	Yes	31701	2234	2.55	Yes	Monocytes
N02	N02_plate_1_Cell_#73	2150297	2808	765.78	359.57	0.47	Yes	5452	1056	3.26	Yes	B
N02	N02_plate_1_Cell_#74	1155040	2808	411.34	220.89	0.54	Yes	33194	761	3.96	Yes	B
N02	N02_plate_1_Cell_#75	2941982	2808	1047.71	532.86	0.51	Yes	16754	1122	2.02	Yes	NK
N02	N02_plate_1_Cell_#76	1062344	2808	378.33	200.73	0.53	Yes	15067	1277	5.09	Yes	B
N02	N02_plate_1_Cell_#77	672952	2808	239.66	150.2	0.63	Yes	40027	978	3.42	Yes	NK
N02	N02_plate_1_Cell_#78	1331476	2808	474.17	248.51	0.52	Yes	419	308	3.82	Yes	T
N02	N02_plate_1_Cell_#79	345406	2808	123.01	83.82	0.68	Yes	3520	546	0.57	Yes	T
N02	N02_plate_1_Cell_#80	742365	2808	264.38	153.23	0.58	Yes	35432	1281	1.06	Yes	NK
N02	N02_plate_1_Cell_#81	3074910	2808	1095.05	539.96	0.49	Yes	37233	1440	4.07	Yes	T
N02	N02_plate_1_Cell_#82	1109227	2808	395.02	208.3	0.53	Yes	526	470	3.42	Yes	Unclassified
N02	N02_plate_1_Cell_#83	2446638	2808	871.31	487.51	0.56	Yes	341	265	2.93	No	Null
N02	N02_plate_1_Cell_#84	961623	2808	342.46	207.17	0.6	Yes	385	277	4.42	No	Null
N02	N02_plate_1_Cell_#85	590355	2808	210.24	129.1	0.61	Yes	8163	1114	6.31	Yes	T
N02	N02_plate_1_Cell_#86	602350	2808	214.51	127.48	0.59	Yes	52434	1243	2.89	Yes	T
N02	N02_plate_1_Cell_#87	19726	2808	7.02	4.63	0.66	No	15272	1091	3.42	Yes	T
N02	N02_plate_1_Cell_#88	537530	2808	191.43	119	0.62	Yes	1552	464	2.19	Yes	T
N02	N02_plate_1_Cell_#89	183049	2808	65.19	34.65	0.53	No	5747	456	0.21	Yes	T
N02	N02_plate_1_Cell_#90	723068	2808	257.5	141.09	0.55	Yes	27264	915	4.13	Yes	NK
N02	N02_plate_1_Cell_#91	1329052	2808	473.31	309.97	0.65	Yes	564	392	4.08	Yes	T
N02	N02_plate_1_Cell_#92	2109963	2808	751.41	358.19	0.48	Yes	640	395	5.16	Yes	T
N02	N02_plate_1_Cell_#93	468380	2808	166.8	111.75	0.67	Yes	400	294	4.25	No	Null
N02	N02_plate_1_Cell_#94	960421	2808	342.03	201.74	0.59	Yes	36930	1427	2.64	Yes	NK
N02	N02_plate_1_Cell_#95	40636	2808	14.47	11.25	0.78	No	515	359	3.5	Yes	B
N02	N02_plate_1_Cell_#96	111824	2808	39.82	29.03	0.73	No	43668	1072	2.52	Yes	B
N03	N03_plate_1_Cell_#01	748553	2808	266.58	143.22	0.54	Yes	690	419	4.35	Yes	T
N03	N03_plate_1_Cell_#02	22302	2808	7.94	8.07	1.02	No	21415	1096	3.46	Yes	T
N03	N03_plate_1_Cell_#03	978938	2808	348.62	179.85	0.52	Yes	888	491	6.19	Yes	T
N03	N03_plate_1_Cell_#04	47069	2808	16.76	9.58	0.57	No	2339	584	1.97	Yes	T
N03	N03_plate_1_Cell_#05	753167	2808	268.22	141.45	0.53	Yes	500	323	5.6	Yes	T
N03	N03_plate_1_Cell_#06	243244	2808	86.63	53.59	0.62	No	3841	640	7.58	Yes	T
N03	N03_plate_1_Cell_#07	3752607	2808	1336.4	514.39	0.38	Yes	7424	1398	3.92	Yes	NK
N03	N03_plate_1_Cell_#08	285541	2808	101.69	64.25	0.63	No	1044	414	1.92	Yes	T
N03	N03_plate_1_Cell_#09	1338968	2808	476.84	217.59	0.46	Yes	12404	920	3.76	Yes	NK
N03	N03_plate_1_Cell_#10	2746716	2808	978.18	406.18	0.42	Yes	14314	1064	4.35	Yes	T
N03	N03_plate_1_Cell_#11	1833734	2808	653.04	276.74	0.42	Yes	349	242	3.44	No	Null
N03	N03_plate_1_Cell_#12	1578255	2808	562.06	265.2	0.47	Yes	10046	1198	6.78	Yes	B
N03	N03_plate_1_Cell_#13	3074406	2808	1094.87	451.86	0.41	Yes	27039	1542	3.57	Yes	Monocytes
N03	N03_plate_1_Cell_#14	2286030	2808	814.11	393.67	0.48	Yes	17536	751	5.2	Yes	T
N03	N03_plate_1_Cell_#15	4801097	2808	1709.79	608.24	0.36	Yes	1680	305	71.25	No	Null
N03	N03_plate_1_Cell_#16	1608505	2808	572.83	307.02	0.54	Yes	611	358	2.95	Yes	T
N03	N03_plate_1_Cell_#17	4162137	2808	1482.24	544.77	0.37	Yes	4180	1083	16.56	Yes	T
N03	N03_plate_1_Cell_#18	25158	2808	8.96	10.33	1.15	No	27432	1923	3.43	Yes	Monocytes
N03	N03_plate_1_Cell_#19	4068169	2808	1448.78	533.78	0.37	Yes	599	334	9.18	Yes	T
N03	N03_plate_1_Cell_#20	1669681	2808	594.62	273.38	0.46	Yes	5790	809	7.5	Yes	B
N03	N03_plate_1_Cell_#21	1728737	2808	615.65	269.32	0.44	Yes	501	307	12.77	Yes	T
N03	N03_plate_1_Cell_#22	1437685	2808	512	259.92	0.51	Yes	15392	865	3.76	Yes	T
N03	N03_plate_1_Cell_#23	3084503	2808	1098.47	422.69	0.38	Yes	1058	402	3.69	Yes	T
N03	N03_plate_1_Cell_#24	8206	2808	2.92	17.02	5.83	No	2854	530	1.33	Yes	T
N03	N03_plate_1_Cell_#25	1746911	2808	622.12	283.58	0.46	Yes	597	393	4.69	Yes	T
N03	N03_plate_1_Cell_#26	29383	2808	10.46	16.79	1.61	No	18429	1022	4.13	Yes	NK
N03	N03_plate_1_Cell_#27	21364	2808	7.61	9.57	1.26	No	1148	336	51.57	No	Null
N03	N03_plate_1_Cell_#28	35424	2808	12.62	6.67	0.53	No	488	310	4.92	Yes	T
N03	N03_plate_1_Cell_#29	3057233	2808	1088.76	430.99	0.4	Yes	359	238	6.13	No	Null
N03	N03_plate_1_Cell_#30	3319686	2808	1182.22	455.33	0.39	Yes	27171	1322	2.78	Yes	T
N03	N03_plate_1_Cell_#31	3696018	2808	1316.25	546.95	0.42	Yes	604	372	5.79	Yes	T
N03	N03_plate_1_Cell_#32	3270719	2808	1164.79	474.8	0.41	Yes	4092	558	29.96	Yes	T
N03	N03_plate_1_Cell_#33	16981	2808	6.05	4.36	0.72	No	2810	893	27.44	Yes	Unclassified
N03	N03_plate_1_Cell_#34	23644	2808	8.42	17.37	2.06	No	131	108	9.16	No	Null
N03	N03_plate_1_Cell_#35	9686171	2808	3449.49	1167.5	0.34	Yes	8977	826	4.77	Yes	T
N03	N03_plate_1_Cell_#36	3094272	2808	1101.95	445.22	0.4	Yes	14025	854	5.45	Yes	T
N03	N03_plate_1_Cell_#37	43003	2808	15.31	7.58	0.5	No	612	383	6.37	Yes	T
N03	N03_plate_1_Cell_#38	1410193	2808	502.21	260.88	0.52	Yes	16934	813	3.3	Yes	T
N03	N03_plate_1_Cell_#39	4267777	2808	1519.86	550.37	0.36	Yes	474	228	33.12	No	Null
N03	N03_plate_1_Cell_#40	2447337	2808	871.56	397.1	0.46	Yes	587	370	4.43	Yes	T
N03	N03_plate_1_Cell_#41	23583	2808	8.4	26.86	3.2	No	26950	869	3.82	Yes	T
N03	N03_plate_1_Cell_#42	2050138	2808	730.11	317.98	0.44	Yes	3663	577	2.65	Yes	T
N03	N03_plate_1_Cell_#43	4657938	2808	1658.81	602.81	0.36	Yes	11016	1105	3.98	Yes	T
N03	N03_plate_1_Cell_#44	3501723	2808	1247.05	451.61	0.36	Yes	17199	1444	7.19	Yes	Monocytes
N03	N03_plate_1_Cell_#45	2380391	2808	847.72	353.65	0.42	Yes	17126	958	4.17	Yes	T
N03	N03_plate_1_Cell_#46	3145253	2808	1120.1	451.53	0.4	Yes	7124	1070	5.47	Yes	NK
N03	N03_plate_1_Cell_#47	4526470	2808	1611.99	603.1	0.37	Yes	24131	910	5.3	Yes	T
N03	N03_plate_1_Cell_#48	2086473	2808	743.05	346.11	0.47	Yes	462	320	4.55	Yes	T
N03	N03_plate_1_Cell_#49	84886	2808	30.23	21.21	0.7	No	15128	863	2.57	Yes	T
N03	N03_plate_1_Cell_#50	3660316	2808	1303.53	544.21	0.42	Yes	22979	839	4.41	Yes	T
N03	N03_plate_1_Cell_#51	5363866	2808	1910.21	682.88	0.36	Yes	4051	677	0.94	Yes	T
N03	N03_plate_1_Cell_#52	5110492	2808	1819.98	697.45	0.38	Yes	23807	1076	3.65	Yes	T
N03	N03_plate_1_Cell_#53	2659056	2808	946.96	403.9	0.43	Yes	11910	841	6.55	Yes	B
N03	N03_plate_1_Cell_#54	66656	2808	23.74	11.46	0.48	No	382	264	3.66	No	Null
N03	N03_plate_1_Cell_#55	5059255	2808	1801.73	651.83	0.36	Yes	2219	447	0.86	Yes	T
N03	N03_plate_1_Cell_#56	2965629	2808	1056.14	436.41	0.41	Yes	8960	882	6.86	Yes	B
N03	N03_plate_1_Cell_#57	7331895	2808	2611.07	860.82	0.33	Yes	19013	1057	4.81	Yes	T
N03	N03_plate_1_Cell_#58	2777022	2808	988.97	432.46	0.44	Yes	19888	921	5.29	Yes	T
N03	N03_plate_1_Cell_#59	5597074	2808	1993.26	718.99	0.36	Yes	8195	986	3.34	Yes	NK
N03	N03_plate_1_Cell_#60	6049906	2808	2154.52	734.24	0.34	Yes	19806	1604	2.9	Yes	T
N03	N03_plate_1_Cell_#61	27283	2808	9.72	7.42	0.76	No	533	340	3.19	Yes	T
N03	N03_plate_1_Cell_#62	528858	2808	188.34	99.58	0.53	Yes	564	371	4.61	Yes	T
N03	N03_plate_1_Cell_#63	256763	2808	91.44	42.55	0.47	No	6221	662	0.53	Yes	T
N03	N03_plate_1_Cell_#64	3728454	2808	1327.8	564.75	0.43	Yes	31642	1085	4.13	Yes	T
N03	N03_plate_1_Cell_#65	120202	2808	42.81	127.81	2.99	No	19677	1093	5.11	Yes	T
N03	N03_plate_1_Cell_#66	1639266	2808	583.78	287.95	0.49	Yes	681	456	4.99	Yes	T
N03	N03_plate_1_Cell_#67	2134636	2808	760.2	360.73	0.47	Yes	24947	986	4.64	Yes	T
N03	N03_plate_1_Cell_#68	3204610	2808	1141.24	506.23	0.44	Yes	4966	572	0.72	Yes	T
N03	N03_plate_1_Cell_#69	3274963	2808	1166.3	511.1	0.44	Yes	10616	1036	4.86	Yes	NK
N03	N03_plate_1_Cell_#70	1734108	2808	617.56	338.33	0.55	Yes	16181	948	4.05	Yes	B
N03	N03_plate_1_Cell_#71	4489581	2808	1598.85	635.24	0.4	Yes	23901	800	3.56	Yes	NK
N03	N03_plate_1_Cell_#72	3182744	2808	1133.46	477.02	0.42	Yes	29106	1563	4.67	Yes	B
N03	N03_plate_1_Cell_#73	2673762	2808	952.19	434.58	0.46	Yes	534	440	3.18	Yes	T
N03	N03_plate_1_Cell_#74	2254652	2808	802.94	366.81	0.46	Yes	30428	981	4.74	Yes	T
N03	N03_plate_1_Cell_#75	2775175	2808	988.31	473.36	0.48	Yes	10833	912	5.83	Yes	NK
N03	N03_plate_1_Cell_#76	2466367	2808	878.34	370.4	0.42	Yes	11595	1215	4.97	Yes	T
N03	N03_plate_1_Cell_#77	16506	2808	5.88	26.09	4.44	No	29744	885	3.42	Yes	T
N03	N03_plate_1_Cell_#78	19165	2808	6.83	5.47	0.8	No	2809	479	0.89	Yes	T
N03	N03_plate_1_Cell_#79	3206502	2808	1141.92	488.57	0.43	Yes	30037	1033	4.57	Yes	T
N03	N03_plate_1_Cell_#80	1993253	2808	709.85	334.14	0.47	Yes	36930	1067	3.91	Yes	T
N03	N03_plate_1_Cell_#81	5252035	2808	1870.38	708.75	0.38	Yes	2896	731	1.55	Yes	T
N03	N03_plate_1_Cell_#82	2221190	2808	791.02	354.43	0.45	Yes	3833	741	37.46	No	Null
N03	N03_plate_1_Cell_#83	995739	2808	354.61	213.36	0.6	Yes	2395	334	1	Yes	T
N03	N03_plate_1_Cell_#84	2044264	2808	728.01	349.35	0.48	Yes	2410	367	66.47	No	Null
N03	N03_plate_1_Cell_#85	2150050	2808	765.69	350.78	0.46	Yes	2008	934	4.48	Yes	T
N03	N03_plate_1_Cell_#86	943019	2808	335.83	202.75	0.6	Yes	34157	1004	4.22	Yes	T
N03	N03_plate_1_Cell_#87	3541558	2808	1261.24	534.31	0.42	Yes	2199	608	2.96	Yes	T
N03	N03_plate_1_Cell_#88	1667019	2808	593.67	330.92	0.56	Yes	3164	461	0.7	Yes	T
N03	N03_plate_1_Cell_#89	241750	2808	86.09	38.48	0.45	No	82541	1893	2.42	Yes	Monocytes
N03	N03_plate_1_Cell_#90	2690068	2808	958	403.96	0.42	Yes	17190	929	4.45	Yes	NK
N03	N03_plate_1_Cell_#91	1215492	2808	432.87	252.32	0.58	Yes	23067	1090	5.16	Yes	T
N03	N03_plate_1_Cell_#92	1388711	2808	494.56	241.06	0.49	Yes	41609	1251	5.65	Yes	B
N03	N03_plate_1_Cell_#93	1812322	2808	645.41	307.45	0.48	Yes	20815	1935	4.03	Yes	Monocytes
N03	N03_plate_1_Cell_#94	13376	2808	4.76	4.97	1.04	No	37174	1265	4.5	Yes	B
N03	N03_plate_1_Cell_#95	2677353	2808	953.47	420.78	0.44	Yes	532	331	10.71	Yes	T
N03	N03_plate_1_Cell_#96	533139	2808	189.86	128.47	0.68	Yes	25564	633	6.06	Yes	B
P01	P01_plate_1_Cell_#01	922217	2808	328.42	97.35	0.3	Yes	16	16	0	No	Null
P01	P01_plate_1_Cell_#02	3095801	2808	1102.49	296.14	0.27	Yes	3646	1721	7.9	Yes	DC
P01	P01_plate_1_Cell_#03	3338718	2808	1189	307.45	0.26	Yes	5156	1946	27.48	Yes	DC
P01	P01_plate_1_Cell_#04	2525007	2808	899.22	246.55	0.27	Yes	2919	1438	6.44	Yes	DC
P01	P01_plate_1_Cell_#05	2578757	2808	918.36	232.18	0.25	No	1723	1054	8.07	Yes	DC
P01	P01_plate_1_Cell_#06	299779	2808	106.76	56.75	0.53	No	2450	819	52.57	No	Null
P01	P01_plate_1_Cell_#07	2205	2808	0.79	2.22	2.81	No	1180	715	10.17	Yes	DC
P01	P01_plate_1_Cell_#08	9600	2808	3.42	13.57	3.97	No	700	487	7.14	Yes	Monocytes
P01	P01_plate_1_Cell_#09	30299	2808	10.79	5.37	0.5	No	9	9	0	No	Null
P01	P01_plate_1_Cell_#10	3160007	2808	1125.36	289.88	0.26	Yes	2521	1305	8.33	Yes	DC
P01	P01_plate_1_Cell_#11	1798083	2808	640.34	169.87	0.27	Yes	2491	762	50.38	No	Null
P01	P01_plate_1_Cell_#12	3549361	2808	1264.02	336.14	0.27	Yes	2092	1126	5.88	Yes	DC
P01	P01_plate_1_Cell_#13	3750169	2808	1335.53	324.05	0.24	Yes	14597	2074	8.25	Yes	DC
P01	P01_plate_1_Cell_#14	2708766	2808	964.66	299.81	0.31	Yes	4976	1386	41.56	No	Null
P01	P01_plate_1_Cell_#15	2722793	2808	969.66	247.88	0.26	Yes	5440	1498	45.68	No	Null
P01	P01_plate_1_Cell_#16	6345047	2808	2259.63	623.06	0.28	Yes	1529	927	6.67	Yes	DC
P01	P01_plate_1_Cell_#17	444970	2808	158.47	45.96	0.29	Yes	73	66	9.59	No	Null
P01	P01_plate_1_Cell_#18	1698498	2808	604.88	157.95	0.26	Yes	5026	2169	7.36	Yes	DC
P01	P01_plate_1_Cell_#19	2735329	2808	974.12	244.15	0.25	Yes	28574	2524	6.11	Yes	B
P01	P01_plate_1_Cell_#20	3012849	2808	1072.95	279.87	0.26	Yes	2258	1257	8.81	Yes	DC
P01	P01_plate_1_Cell_#21	2013644	2808	717.11	183.7	0.26	Yes	1806	1055	8.42	Yes	DC
P01	P01_plate_1_Cell_#22	3243067	2808	1154.94	289.44	0.25	Yes	3660	1724	7.92	Yes	DC
P01	P01_plate_1_Cell_#23	2068941	2808	736.8	209.26	0.28	No	842	589	15.44	Yes	DC
P01	P01_plate_1_Cell_#24	42648	2808	15.19	69.42	4.57	No	1663	635	42.81	No	Null
P01	P01_plate_1_Cell_#25	263524	2808	93.85	29.77	0.32	No	8	8	0	No	Null
P01	P01_plate_1_Cell_#26	2549507	2808	907.94	246.46	0.27	Yes	106770	3938	2.89	Yes	DC
P01	P01_plate_1_Cell_#27	2923638	2808	1041.18	263	0.25	Yes	2402	1230	6.62	Yes	DC
P01	P01_plate_1_Cell_#28	2394761	2808	852.84	217.11	0.25	Yes	1130	720	7.61	Yes	DC
P01	P01_plate_1_Cell_#29	2926413	2808	1042.17	266.04	0.26	Yes	3255	1435	8.51	Yes	DC
P01	P01_plate_1_Cell_#30	2537292	2808	903.59	231.73	0.26	Yes	43506	2198	6.46	Yes	B
P01	P01_plate_1_Cell_#31	2143024	2808	763.19	200.04	0.26	Yes	2145	1260	7.83	Yes	DC
P01	P01_plate_1_Cell_#32	3403665	2808	1212.13	328.02	0.27	Yes	3521	1682	6.99	Yes	DC
P01	P01_plate_1_Cell_#33	268379	2808	95.58	29.39	0.31	No	4	3	0	No	Null
P01	P01_plate_1_Cell_#34	1929227	2808	687.05	186.05	0.27	Yes	174	150	4.6	No	Null
P01	P01_plate_1_Cell_#35	2622794	2808	934.04	338.23	0.36	No	9250	1779	5.61	Yes	DC
P01	P01_plate_1_Cell_#36	2089968	2808	744.29	191.99	0.26	Yes	32239	2424	4.73	Yes	DC
P01	P01_plate_1_Cell_#37	2892972	2808	1030.26	274.6	0.27	Yes	4264	1090	58.44	No	Null
P01	P01_plate_1_Cell_#38	2203537	2808	784.74	203.64	0.26	Yes	2497	1209	5.37	Yes	DC
P01	P01_plate_1_Cell_#39	1594795	2808	567.95	153.13	0.27	Yes	1094	359	58.59	No	Null
P01	P01_plate_1_Cell_#40	2464	2808	0.88	2.18	2.48	No	1909	1083	6.76	Yes	DC
P01	P01_plate_1_Cell_#41	232179	2808	82.68	26.07	0.32	No	20	20	20	No	Null
P01	P01_plate_1_Cell_#42	1808715	2808	644.13	174.15	0.27	Yes	2860	1142	27.59	Yes	DC
P01	P01_plate_1_Cell_#43	2914225	2808	1037.83	260.18	0.25	Yes	45723	3075	5.66	Yes	Monocytes
P01	P01_plate_1_Cell_#44	2406418	2808	856.99	220.69	0.26	Yes	1775	981	5.86	Yes	DC
P01	P01_plate_1_Cell_#45	1986908	2808	707.59	187.4	0.26	Yes	115652	3698	2.64	Yes	DC
P01	P01_plate_1_Cell_#46	2678936	2808	954.04	245.31	0.26	Yes	568	421	11.44	Yes	Monocytes
P01	P01_plate_1_Cell_#47	2772390	2808	987.32	253.35	0.26	Yes	2648	1250	8.35	Yes	DC
P01	P01_plate_1_Cell_#48	2623549	2808	934.31	254.9	0.27	Yes	119953	3234	2.29	Yes	DC
P01	P01_plate_1_Cell_#49	451999	2808	160.97	47.26	0.29	Yes	9	8	0	No	Null
P01	P01_plate_1_Cell_#50	2522431	2808	898.3	232.71	0.26	Yes	5733	1333	51.65	No	Null
P01	P01_plate_1_Cell_#51	3134599	2808	1116.31	292.91	0.26	Yes	6296	1431	48.55	No	Null
P01	P01_plate_1_Cell_#52	3157923	2808	1124.62	346.57	0.31	Yes	151280	4058	2.26	Yes	DC
P01	P01_plate_1_Cell_#53	2474268	2808	881.15	233.87	0.27	Yes	1286	479	49.07	No	Null
P01	P01_plate_1_Cell_#54	30708	2808	10.94	6.71	0.61	No	3203	1468	8.3	Yes	DC
P01	P01_plate_1_Cell_#55	2814886	2808	1002.45	254.83	0.25	Yes	3169	1253	7.07	Yes	DC
P01	P01_plate_1_Cell_#56	2920129	2808	1039.93	284.58	0.27	Yes	1773	505	59.22	No	Null
P01	P01_plate_1_Cell_#57	11500	2808	4.1	2.97	0.72	No	14	13	35.71	No	Null
P01	P01_plate_1_Cell_#58	2013757	2808	717.15	190.52	0.27	Yes	2707	1189	13.82	Yes	DC
P01	P01_plate_1_Cell_#59	2425638	2808	863.83	247.73	0.29	Yes	1253	782	8.94	Yes	DC
P01	P01_plate_1_Cell_#60	4279010	2808	1523.86	379.84	0.25	Yes	2623	1322	9.23	Yes	DC
P01	P01_plate_1_Cell_#61	3958299	2808	1409.65	360.44	0.26	Yes	3828	1581	8.2	Yes	DC
P01	P01_plate_1_Cell_#62	3705286	2808	1319.55	330.34	0.25	Yes	1573	945	7.06	Yes	DC
P01	P01_plate_1_Cell_#63	105406	2808	37.54	13.63	0.36	No	60086	3399	3.37	Yes	DC
P01	P01_plate_1_Cell_#64	3239267	2808	1153.59	304.21	0.26	Yes	4456	1878	6.49	Yes	DC
P01	P01_plate_1_Cell_#65	380598	2808	135.54	41.43	0.31	Yes	16	16	6.25	No	Null
P01	P01_plate_1_Cell_#66	2168938	2808	772.41	201.03	0.26	Yes	2763	1285	6.66	Yes	DC
P01	P01_plate_1_Cell_#67	1975023	2808	703.36	180	0.26	Yes	2232	1145	10.08	Yes	DC
P01	P01_plate_1_Cell_#68	3577287	2808	1273.96	322.19	0.25	Yes	5735	1564	42.63	No	Null
P01	P01_plate_1_Cell_#69	3221181	2808	1147.14	302.91	0.26	Yes	4182	1865	8.39	Yes	DC
P01	P01_plate_1_Cell_#70	3872006	2808	1378.92	355.63	0.26	Yes	4096	1663	7.67	Yes	DC
P01	P01_plate_1_Cell_#71	2810489	2808	1000.89	251.21	0.25	Yes	3496	982	45.59	No	Null
P01	P01_plate_1_Cell_#72	2972048	2808	1058.42	278.13	0.26	Yes	3335	999	47.11	No	Null
P01	P01_plate_1_Cell_#73	294933	2808	105.03	33.8	0.32	No	10	10	10	No	Null
P01	P01_plate_1_Cell_#74	2666869	2808	949.74	243.53	0.26	Yes	1577	951	6.02	Yes	DC
P01	P01_plate_1_Cell_#75	2750339	2808	979.47	249.45	0.25	Yes	2328	1214	6.62	Yes	DC
P01	P01_plate_1_Cell_#76	3285150	2808	1169.93	302.95	0.26	Yes	3020	888	43.08	No	Null
P01	P01_plate_1_Cell_#77	3843257	2808	1368.68	344.89	0.25	Yes	2987	812	61.43	No	Null
P01	P01_plate_1_Cell_#78	3070138	2808	1093.35	292.38	0.27	Yes	1834	505	62.32	No	Null
P01	P01_plate_1_Cell_#79	2202767	2808	784.46	251.17	0.32	Yes	2717	1239	5.67	Yes	DC
P01	P01_plate_1_Cell_#80	1158259	2808	412.49	107.4	0.26	Yes	4225	1087	54.98	No	Null
P01	P01_plate_1_Cell_#81	13273	2808	4.73	8.59	1.82	No	103	94	5.83	No	Null
P01	P01_plate_1_Cell_#82	1828690	2808	651.24	178.81	0.27	Yes	52287	2999	4.95	Yes	Monocytes
P01	P01_plate_1_Cell_#83	2770235	2808	986.55	271.81	0.28	Yes	3944	981	58.34	No	Null
P01	P01_plate_1_Cell_#84	3715536	2808	1323.2	342.5	0.26	Yes	4261	1130	49.87	No	Null
P01	P01_plate_1_Cell_#85	1520595	2808	541.52	148.94	0.28	Yes	654	235	56.42	No	Null
P01	P01_plate_1_Cell_#86	2460282	2808	876.17	224.74	0.26	Yes	6354	1148	64.1	No	Null
P01	P01_plate_1_Cell_#87	2386001	2808	849.72	223.87	0.26	Yes	1688	912	8.23	Yes	DC
P01	P01_plate_1_Cell_#88	2368	2808	0.84	1.6	1.9	No	359	282	7.24	No	Null
P01	P01_plate_1_Cell_#89	24777	2808	8.82	5.06	0.57	No	4	4	25	No	Null
P01	P01_plate_1_Cell_#90	4133	2808	1.47	1.89	1.29	No	1693	833	12.05	Yes	DC
P01	P01_plate_1_Cell_#91	2803616	2808	998.44	262.57	0.26	Yes	3050	1207	4.49	Yes	DC
P01	P01_plate_1_Cell_#92	2268064	2808	807.72	229.9	0.28	Yes	3012	915	40.41	Yes	DC
P01	P01_plate_1_Cell_#93	3242916	2808	1154.88	287.22	0.25	Yes	564	356	10.11	Yes	T
P01	P01_plate_1_Cell_#94	3722471	2808	1325.67	347.54	0.26	Yes	3399	1139	37.66	No	Null
P01	P01_plate_1_Cell_#95	8726	2808	3.11	11.89	3.82	No	11957	1769	2.68	Yes	DC
P01	P01_plate_1_Cell_#96	1840845	2808	655.57	174.83	0.27	Yes	2903	1265	5.75	Yes	DC
P01	P01_plate_2_Cell_#01	3936768	2808	1401.98	346.89	0.25	Yes	4465	2010	21.52	Yes	Monocytes
P01	P01_plate_2_Cell_#02	3328224	2808	1185.26	302.85	0.26	Yes	4547	1902	22.19	Yes	Monocytes
P01	P01_plate_2_Cell_#03	3226363	2808	1148.99	283.6	0.25	Yes	37346	2967	6.63	Yes	B
P01	P01_plate_2_Cell_#04	40664	2808	14.48	19.42	1.34	No	2108	1245	6.88	Yes	Monocytes
P01	P01_plate_2_Cell_#05	2081051	2808	741.12	204.52	0.28	Yes	1588	854	29.09	Yes	Monocytes
P01	P01_plate_2_Cell_#06	1831011	2808	652.07	176.07	0.27	Yes	1783	789	40.16	No	Null
P01	P01_plate_2_Cell_#07	2121849	2808	755.64	187.3	0.25	Yes	940	662	7.34	Yes	Monocytes
P01	P01_plate_2_Cell_#08	2914359	2808	1037.88	267.25	0.26	Yes	1071	714	8.31	Yes	Monocytes
P01	P01_plate_2_Cell_#09	1513547	2808	539.01	142.57	0.26	Yes	1373	823	6.05	Yes	Monocytes
P01	P01_plate_2_Cell_#10	2528151	2808	900.34	233.7	0.26	Yes	3065	1181	39.8	No	Null
P01	P01_plate_2_Cell_#11	3246906	2808	1156.31	291.53	0.25	Yes	2699	820	56.28	No	Null
P01	P01_plate_2_Cell_#12	2613450	2808	930.72	234.43	0.25	Yes	2096	1203	9.3	Yes	Monocytes
P01	P01_plate_2_Cell_#13	2115529	2808	753.39	207.1	0.27	Yes	3457	1654	17.67	Yes	Monocytes
P01	P01_plate_2_Cell_#14	2695981	2808	960.11	235.68	0.25	Yes	3061	1527	6.44	Yes	Monocytes
P01	P01_plate_2_Cell_#15	17134	2808	6.1	8.27	1.36	No	3046	1536	8.01	Yes	Monocytes
P01	P01_plate_2_Cell_#16	1523188	2808	542.45	422.95	0.78	No	4459	1578	31.42	No	Null
P01	P01_plate_2_Cell_#17	36216	2808	12.9	12.08	0.94	No	8549	3321	5.18	Yes	Monocytes
P01	P01_plate_2_Cell_#18	1069061	2808	380.72	100.49	0.26	Yes	5640	2250	20.71	Yes	Monocytes
P01	P01_plate_2_Cell_#19	1318733	2808	469.63	139.75	0.3	Yes	4246	1746	29.3	Yes	Monocytes
P01	P01_plate_2_Cell_#20	1712012	2808	609.69	152.37	0.25	Yes	2577	1493	5.98	Yes	Monocytes
P01	P01_plate_2_Cell_#21	1240497	2808	441.77	118.6	0.27	Yes	2994	1202	32.67	No	Null
P01	P01_plate_2_Cell_#22	2011223	2808	716.25	181.79	0.25	Yes	3669	1589	24.07	Yes	Monocytes
P01	P01_plate_2_Cell_#23	1755424	2808	625.15	155.92	0.25	Yes	891	669	7.3	Yes	Monocytes
P01	P01_plate_2_Cell_#24	4112206	2808	1464.46	440.45	0.3	Yes	1467	903	8.38	Yes	Monocytes
P01	P01_plate_2_Cell_#25	1868701	2808	665.49	174.03	0.26	Yes	2539	892	44.7	No	Null
P01	P01_plate_2_Cell_#26	2271719	2808	809.02	207.63	0.26	Yes	4467	2072	8.17	Yes	Monocytes
P01	P01_plate_2_Cell_#27	2080656	2808	740.97	261.33	0.35	No	2336	1244	5.86	Yes	Monocytes
P01	P01_plate_2_Cell_#28	2152712	2808	766.64	189.07	0.25	Yes	34890	3306	4.14	Yes	Monocytes
P01	P01_plate_2_Cell_#29	2186909	2808	778.81	191.81	0.25	Yes	4255	1281	47.29	No	Null
P01	P01_plate_2_Cell_#30	1381231	2808	491.89	132.62	0.27	Yes	2137	1228	6.32	Yes	Monocytes
P01	P01_plate_2_Cell_#31	2309424	2808	822.44	198.66	0.24	Yes	26958	3965	5.16	Yes	Monocytes
P01	P01_plate_2_Cell_#32	3984726	2808	1419.06	388.93	0.27	Yes	3969	2073	7.28	Yes	Monocytes
P01	P01_plate_2_Cell_#33	1513403	2808	538.96	138.04	0.26	Yes	1942	994	13.7	Yes	Monocytes
P01	P01_plate_2_Cell_#34	1420790	2808	505.98	132.73	0.26	Yes	224	185	5.8	No	Null
P01	P01_plate_2_Cell_#35	39168	2808	13.95	53.13	3.81	No	2276	1097	25.66	Yes	Monocytes
P01	P01_plate_2_Cell_#36	41781	2808	14.88	44.77	3.01	No	3645	966	56.9	No	Null
P01	P01_plate_2_Cell_#37	1689593	2808	601.71	149.12	0.25	Yes	5477	1579	30.66	No	Null
P01	P01_plate_2_Cell_#38	5730	2808	2.04	6.67	3.27	No	9522	2909	7.99	Yes	Monocytes
P01	P01_plate_2_Cell_#39	965203	2808	343.73	90.1	0.26	Yes	22883	2769	4.7	Yes	Monocytes
P01	P01_plate_2_Cell_#40	5127179	2808	1825.92	532.51	0.29	Yes	5243	1484	47.68	No	Null
P01	P01_plate_2_Cell_#41	2241509	2808	798.26	196.16	0.25	Yes	4357	1122	56.97	No	Null
P01	P01_plate_2_Cell_#42	1754733	2808	624.9	161.68	0.26	Yes	3224	1337	16.13	Yes	Monocytes
P01	P01_plate_2_Cell_#43	2169731	2808	772.7	200.73	0.26	Yes	2405	1407	6.4	Yes	Monocytes
P01	P01_plate_2_Cell_#44	1493949	2808	532.03	137.94	0.26	Yes	2265	836	36.51	No	Null
P01	P01_plate_2_Cell_#45	1697173	2808	604.41	161.89	0.27	Yes	93508	3235	2.91	Yes	Monocytes
P01	P01_plate_2_Cell_#46	1709648	2808	608.85	154.19	0.25	Yes	658	479	8.36	Yes	Monocytes
P01	P01_plate_2_Cell_#47	1931546	2808	687.87	175.81	0.26	Yes	3973	1117	53.26	No	Null
P01	P01_plate_2_Cell_#48	1962525	2808	698.9	172.29	0.25	Yes	4754	1188	52.46	No	Null
P01	P01_plate_2_Cell_#49	3899750	2808	1388.8	336.2	0.24	Yes	2856	1468	8.23	Yes	Monocytes
P01	P01_plate_2_Cell_#50	2261728	2808	805.46	207.96	0.26	Yes	3356	1501	5.96	Yes	Monocytes
P01	P01_plate_2_Cell_#51	2737834	2808	975.01	242.24	0.25	Yes	3228	1428	4.89	Yes	Monocytes
P01	P01_plate_2_Cell_#52	1748118	2808	622.55	157.75	0.25	Yes	3261	1437	8.1	Yes	Monocytes
P01	P01_plate_2_Cell_#53	1282210	2808	456.63	118.82	0.26	Yes	902	477	26.27	Yes	Monocytes
P01	P01_plate_2_Cell_#54	1549262	2808	551.73	144.84	0.26	Yes	3761	1724	7.23	Yes	Monocytes
P01	P01_plate_2_Cell_#55	1572462	2808	559.99	145.14	0.26	Yes	226913	4174	2.14	Yes	Monocytes
P01	P01_plate_2_Cell_#56	3955953	2808	1408.82	420.12	0.3	Yes	1165	639	12.96	Yes	Monocytes
P01	P01_plate_2_Cell_#57	3379607	2808	1203.56	308.06	0.26	Yes	2114	819	42.1	No	Null
P01	P01_plate_2_Cell_#58	2247378	2808	800.35	205.17	0.26	Yes	2768	1348	7.77	Yes	Monocytes
P01	P01_plate_2_Cell_#59	3133544	2808	1115.93	276.14	0.25	Yes	2116	564	63.33	No	Null
P01	P01_plate_2_Cell_#60	3094229	2808	1101.93	287.64	0.26	Yes	2639	1318	9.25	Yes	Monocytes
P01	P01_plate_2_Cell_#61	3007460	2808	1071.03	270.07	0.25	Yes	50653	3406	4.55	Yes	Monocytes
P01	P01_plate_2_Cell_#62	2620457	2808	933.21	231.34	0.25	Yes	2197	1115	6.05	Yes	Monocytes
P01	P01_plate_2_Cell_#63	107373	2808	38.24	13.62	0.36	No	3444	1702	5.89	Yes	Monocytes
P01	P01_plate_2_Cell_#64	4196420	2808	1494.45	537.97	0.36	Yes	3230	1554	7.52	Yes	Monocytes
P01	P01_plate_2_Cell_#65	2324259	2808	827.73	209.69	0.25	Yes	6759	2283	30.14	No	Null
P01	P01_plate_2_Cell_#66	1974741	2808	703.26	212.33	0.3	No	4976	1310	55.29	No	Null
P01	P01_plate_2_Cell_#67	1902991	2808	677.7	186.98	0.28	Yes	2580	1178	18.76	Yes	Monocytes
P01	P01_plate_2_Cell_#68	19984	2808	7.12	9.8	1.38	No	4831	2006	7.53	Yes	Monocytes
P01	P01_plate_2_Cell_#69	2995622	2808	1066.82	281.92	0.26	Yes	3761	1801	7.92	Yes	Monocytes
P01	P01_plate_2_Cell_#70	3348681	2808	1192.55	294.81	0.25	Yes	1846	1106	7.1	Yes	Monocytes
P01	P01_plate_2_Cell_#71	1987771	2808	707.9	189.89	0.27	Yes	2254	1055	4.97	Yes	Monocytes
P01	P01_plate_2_Cell_#72	2422283	2808	862.64	340.25	0.39	Yes	3464	1123	45.7	No	Null
P01	P01_plate_2_Cell_#73	23679	2808	8.43	38.38	4.55	No	570	443	6.84	Yes	Monocytes
P01	P01_plate_2_Cell_#74	1613746	2808	574.7	147.93	0.26	Yes	3688	936	57.78	No	Null
P01	P01_plate_2_Cell_#75	3791443	2808	1350.23	331.48	0.25	Yes	2395	1264	5.43	Yes	Monocytes
P01	P01_plate_2_Cell_#76	51188	2808	18.23	70.83	3.89	No	34672	3209	5.38	Yes	Monocytes
P01	P01_plate_2_Cell_#77	1227219	2808	437.04	129.29	0.3	Yes	4296	893	66.39	No	Null
P01	P01_plate_2_Cell_#78	1684527	2808	599.9	153.17	0.26	Yes	746	520	8.71	Yes	Monocytes
P01	P01_plate_2_Cell_#79	2454652	2808	874.16	214.66	0.25	Yes	3011	1341	8.6	Yes	Monocytes
P01	P01_plate_2_Cell_#80	3416101	2808	1216.56	377.18	0.31	Yes	4559	1346	42.73	No	Null
P01	P01_plate_2_Cell_#81	507156	2808	180.61	136.04	0.75	No	68668	3571	3.71	Yes	Monocytes
P01	P01_plate_2_Cell_#82	1782856	2808	634.92	171.86	0.27	Yes	1292	462	56.11	No	Null
P01	P01_plate_2_Cell_#83	2225191	2808	792.45	204.73	0.26	Yes	1754	1009	6.61	Yes	Monocytes
P01	P01_plate_2_Cell_#84	1733727	2808	617.42	156.34	0.25	Yes	2858	1297	7.35	Yes	Monocytes
P01	P01_plate_2_Cell_#85	1299313	2808	462.72	120.37	0.26	Yes	2469	785	1.34	Yes	Monocytes
P01	P01_plate_2_Cell_#86	1902132	2808	677.4	163.88	0.24	Yes	193657	3981	1.91	Yes	Monocytes
P01	P01_plate_2_Cell_#87	589468	2808	209.92	110.08	0.52	No	60655	3708	3.43	Yes	Monocytes
P01	P01_plate_2_Cell_#88	4235154	2808	1508.25	429.29	0.28	Yes	560	396	5.71	Yes	Monocytes
P01	P01_plate_2_Cell_#89	115573	2808	41.16	14.12	0.34	No	92186	3093	3.15	Yes	Monocytes
P01	P01_plate_2_Cell_#90	1560092	2808	555.59	149.72	0.27	Yes	91264	3139	2.83	Yes	Monocytes
P01	P01_plate_2_Cell_#91	1881604	2808	670.09	180.44	0.27	Yes	3905	895	55.36	No	Null
P01	P01_plate_2_Cell_#92	1486324	2808	529.32	150.27	0.28	Yes	5869	1242	50.04	No	Null
P01	P01_plate_2_Cell_#93	2256461	2808	803.58	201.02	0.25	Yes	469	318	9.38	Yes	Monocytes
P01	P01_plate_2_Cell_#94	2071286	2808	737.64	188.62	0.26	Yes	3953	1523	9.61	Yes	Monocytes
P01	P01_plate_2_Cell_#95	3040948	2808	1082.96	272.53	0.25	Yes	32458	2198	6.08	Yes	B
P01	P01_plate_2_Cell_#96	4193679	2808	1493.48	428.19	0.29	Yes	180715	3915	2.03	Yes	Monocytes
P02	P02_plate_1_Cell_#01	2742789	2808	976.78	314.58	0.32	Yes	24916	1477	7.08	Yes	B
P02	P02_plate_1_Cell_#02	3946043	2808	1405.29	431.97	0.31	Yes	55760	1763	4.02	Yes	B
P02	P02_plate_1_Cell_#03	3934004	2808	1401	414.36	0.3	Yes	2467	667	59.63	No	Null
P02	P02_plate_1_Cell_#04	3997804	2808	1423.72	469.25	0.33	Yes	6157	679	22.54	Yes	T
P02	P02_plate_1_Cell_#05	11731304	2808	4177.81	1381.41	0.33	Yes	15286	1034	5.17	Yes	B
P02	P02_plate_1_Cell_#06	55362	2808	19.72	8.79	0.45	No	13631	1733	3.65	Yes	T
P02	P02_plate_1_Cell_#07	3681952	2808	1311.24	419.1	0.32	Yes	5134	620	18.08	Yes	B
P02	P02_plate_1_Cell_#08	4533879	2808	1614.63	661.59	0.41	Yes	10129	932	3.94	Yes	NK
P02	P02_plate_1_Cell_#09	1684239	2808	599.8	232.95	0.39	No	2804	427	76.43	No	Null
P02	P02_plate_1_Cell_#10	3475380	2808	1237.67	363.33	0.29	Yes	920	537	8.37	Yes	T
P02	P02_plate_1_Cell_#11	2318031	2808	825.51	253.69	0.31	Yes	401	288	10.47	No	Null
P02	P02_plate_1_Cell_#12	51039	2808	18.18	66.56	3.66	No	2652	560	57.43	No	Null
P02	P02_plate_1_Cell_#13	1645267	2808	585.92	927.55	1.58	No	18341	1006	5.41	Yes	B
P02	P02_plate_1_Cell_#14	3514576	2808	1251.63	380.93	0.3	Yes	119080	2572	1.93	Yes	Monocytes
P02	P02_plate_1_Cell_#15	1936967	2808	689.8	231.15	0.34	Yes	3288	345	66.39	No	Null
P02	P02_plate_1_Cell_#16	2760901	2808	983.23	362.81	0.37	Yes	1802	967	3.61	Yes	T
P02	P02_plate_1_Cell_#17	2046939	2808	728.97	248.17	0.34	Yes	64591	2503	4.46	Yes	T
P02	P02_plate_1_Cell_#18	1202589	2808	428.27	144.03	0.34	Yes	8937	1595	2.31	Yes	DC
P02	P02_plate_1_Cell_#19	3204399	2808	1141.17	429.11	0.38	No	2757	752	50.6	No	Null
P02	P02_plate_1_Cell_#20	18082	2808	6.44	4.42	0.69	No	2199	1328	6.46	Yes	T
P02	P02_plate_1_Cell_#21	2996036	2808	1066.96	400.88	0.38	No	25841	1525	3.65	Yes	NK
P02	P02_plate_1_Cell_#22	2399605	2808	854.56	271.17	0.32	Yes	22872	1195	7.06	Yes	B
P02	P02_plate_1_Cell_#23	2331537	2808	830.32	261.92	0.32	Yes	650	475	6.92	Yes	T
P02	P02_plate_1_Cell_#24	2628995	2808	936.25	351.25	0.38	Yes	2096	368	74.76	No	Null
P02	P02_plate_1_Cell_#25	1319819	2808	470.02	151.53	0.32	Yes	7098	833	0.54	Yes	T
P02	P02_plate_1_Cell_#26	2921768	2808	1040.52	313.07	0.3	Yes	52634	2019	4.82	Yes	B
P02	P02_plate_1_Cell_#27	2225275	2808	792.48	288.58	0.36	Yes	51839	1256	3.74	Yes	B
P02	P02_plate_1_Cell_#28	1548836	2808	551.58	212.11	0.38	Yes	2472	485	68	No	Null
P02	P02_plate_1_Cell_#29	2805237	2808	999.02	355.26	0.36	Yes	527	346	5.5	Yes	T
P02	P02_plate_1_Cell_#30	1261875	2808	449.39	161.91	0.36	Yes	62675	1419	3.13	Yes	B
P02	P02_plate_1_Cell_#31	3225567	2808	1148.71	343.49	0.3	Yes	5303	2323	20.4	Yes	T
P02	P02_plate_1_Cell_#32	5394703	2808	1921.19	598.67	0.31	Yes	26181	1565	5.79	Yes	B
P02	P02_plate_1_Cell_#33	1748489	2808	622.68	188.28	0.3	Yes	2789	352	74.76	No	Null
P02	P02_plate_1_Cell_#34	2145990	2808	764.24	238.24	0.31	Yes	844	351	5.21	Yes	T
P02	P02_plate_1_Cell_#35	1661533	2808	591.71	240.61	0.41	No	2362	1004	36.11	No	Null
P02	P02_plate_1_Cell_#36	2399379	2808	854.48	259.01	0.3	Yes	11635	890	0.68	Yes	T
P02	P02_plate_1_Cell_#37	2099819	2808	747.8	268.86	0.36	Yes	68363	1614	2.32	Yes	T
P02	P02_plate_1_Cell_#38	1217718	2808	433.66	151.94	0.35	Yes	59783	1426	3.54	Yes	T
P02	P02_plate_1_Cell_#39	2285467	2808	813.91	251.81	0.31	Yes	54139	2911	3.66	Yes	Monocytes
P02	P02_plate_1_Cell_#40	2221498	2808	791.13	256.54	0.32	Yes	66678	1514	3.18	Yes	NK
P02	P02_plate_1_Cell_#41	645326	2808	229.82	74.65	0.32	Yes	2900	475	64.9	No	Null
P02	P02_plate_1_Cell_#42	2509319	2808	893.63	270.45	0.3	Yes	1923	224	85.23	No	Null
P02	P02_plate_1_Cell_#43	2296387	2808	817.8	274.7	0.34	Yes	22008	2176	3.86	Yes	T
P02	P02_plate_1_Cell_#44	87276	2808	31.08	84.97	2.73	No	64899	1641	3.53	Yes	T
P02	P02_plate_1_Cell_#45	2347805	2808	836.11	292.62	0.35	Yes	2445	421	73.05	No	Null
P02	P02_plate_1_Cell_#46	1874412	2808	667.53	223.79	0.34	Yes	1618	653	37.08	No	Null
P02	P02_plate_1_Cell_#47	3187076	2808	1135	338.66	0.3	Yes	181270	3283	1.9	Yes	NK
P02	P02_plate_1_Cell_#48	1985625	2808	707.13	253.18	0.36	No	2787	623	52.82	No	Null
P02	P02_plate_1_Cell_#49	52087	2808	18.55	35.79	1.93	No	51146	1368	4.55	Yes	B
P02	P02_plate_1_Cell_#50	1540149	2808	548.49	189.65	0.35	Yes	2760	265	83.73	No	Null
P02	P02_plate_1_Cell_#51	2099344	2808	747.63	236.35	0.32	Yes	3120	267	73.88	No	Null
P02	P02_plate_1_Cell_#52	16494	2808	5.87	4.2	0.72	No	660	161	39.85	No	Null
P02	P02_plate_1_Cell_#53	1878429	2808	668.96	273.19	0.41	Yes	4175	1778	3.59	Yes	T
P02	P02_plate_1_Cell_#54	2314703	2808	824.32	321.53	0.39	No	59940	1422	3.46	Yes	B
P02	P02_plate_1_Cell_#55	4196	2808	1.49	8.74	5.87	No	2616	190	0.38	No	Null
P02	P02_plate_1_Cell_#56	35647	2808	12.69	6.38	0.5	No	449	318	8.69	Yes	T
P02	P02_plate_1_Cell_#57	1658911	2808	590.78	181.99	0.31	Yes	423	176	27.66	No	Null
P02	P02_plate_1_Cell_#58	3214733	2808	1144.85	356.24	0.31	Yes	777	189	28.7	No	Null
P02	P02_plate_1_Cell_#59	3323132	2808	1183.45	357.76	0.3	Yes	57396	1754	3.54	Yes	T
P02	P02_plate_1_Cell_#60	31351	2808	11.16	23.35	2.09	No	2811	337	77.94	No	Null
P02	P02_plate_1_Cell_#61	2702513	2808	962.43	299.11	0.31	Yes	5504	591	0.89	Yes	T
P02	P02_plate_1_Cell_#62	2768006	2808	985.76	299.64	0.3	Yes	88848	1870	2.51	Yes	NK
P02	P02_plate_1_Cell_#63	6903	2808	2.46	5.63	2.29	No	61531	1436	3.22	Yes	B
P02	P02_plate_1_Cell_#64	89169	2808	31.76	20.35	0.64	No	918	374	24.95	Yes	T
P02	P02_plate_1_Cell_#65	1969810	2808	701.5	213.81	0.3	Yes	68	57	10.29	No	Null
P02	P02_plate_1_Cell_#66	100940	2808	35.95	45.41	1.26	No	712	364	22.89	Yes	T
P02	P02_plate_1_Cell_#67	3009836	2808	1071.88	321.86	0.3	Yes	63780	1448	3.66	Yes	T
P02	P02_plate_1_Cell_#68	4010121	2808	1428.11	429.69	0.3	Yes	3114	467	64.71	No	Null
P02	P02_plate_1_Cell_#69	3529983	2808	1257.12	394.79	0.31	Yes	836	567	6.22	Yes	T
P02	P02_plate_1_Cell_#70	3598142	2808	1281.39	440.95	0.34	No	17107	1413	14.28	Yes	Unclassified
P02	P02_plate_1_Cell_#71	2558723	2808	911.23	285.18	0.31	Yes	527	150	20.11	No	Null
P02	P02_plate_1_Cell_#72	7749	2808	2.76	20.26	7.34	No	1259	179	52.1	No	Null
P02	P02_plate_1_Cell_#73	1750108	2808	623.26	196.61	0.32	Yes	972	345	50	No	Null
P02	P02_plate_1_Cell_#74	2435824	2808	867.46	267.66	0.31	Yes	739	192	15.97	No	Null
P02	P02_plate_1_Cell_#75	69042	2808	24.59	98.34	4	No	44057	1108	3.74	Yes	T
P02	P02_plate_1_Cell_#76	12959	2808	4.62	26.92	5.83	No	3978	1128	58.8	No	Null
P02	P02_plate_1_Cell_#77	3498109	2808	1245.77	383.16	0.31	Yes	54850	1065	2.46	Yes	NK
P02	P02_plate_1_Cell_#78	2078456	2808	740.19	226.86	0.31	Yes	422	268	5.45	No	Null
P02	P02_plate_1_Cell_#79	2299072	2808	818.76	254.79	0.31	Yes	741	288	4.32	No	Null
P02	P02_plate_1_Cell_#80	2336766	2808	832.18	272.77	0.33	Yes	86590	1660	2.69	Yes	NK
P02	P02_plate_1_Cell_#81	3046751	2808	1085.03	326.45	0.3	Yes	3126	386	79.65	No	Null
P02	P02_plate_1_Cell_#82	2594432	2808	923.94	281.74	0.3	Yes	2164	128	91.04	No	Null
P02	P02_plate_1_Cell_#83	2045532	2808	728.47	231.42	0.32	Yes	634	103	52.84	No	Null
P02	P02_plate_1_Cell_#84	1776133	2808	632.53	267.95	0.42	Yes	12748	501	14.95	Yes	Unclassified
P02	P02_plate_1_Cell_#85	1625342	2808	578.83	191.63	0.33	Yes	627	294	20.41	No	Null
P02	P02_plate_1_Cell_#86	1880021	2808	669.52	205.51	0.31	Yes	7761	595	2.04	Yes	T
P02	P02_plate_1_Cell_#87	3582471	2808	1275.81	388.52	0.3	Yes	3742	313	75.39	No	Null
P02	P02_plate_1_Cell_#88	1554906	2808	553.74	234.4	0.42	No	411	205	3.41	No	Null
P02	P02_plate_1_Cell_#89	68920	2808	24.54	10.86	0.44	No	875	322	38.51	No	Null
P02	P02_plate_1_Cell_#90	2407369	2808	857.33	273.22	0.32	Yes	64890	1312	3.36	Yes	NK
P02	P02_plate_1_Cell_#91	1802047	2808	641.75	232.84	0.36	No	5099	1723	3.69	Yes	T
P02	P02_plate_1_Cell_#92	3689197	2808	1313.82	582.27	0.44	No	88995	1653	3.54	Yes	B
P02	P02_plate_1_Cell_#93	2257446	2808	803.93	266.89	0.33	Yes	28255	1498	5.79	Yes	T
P02	P02_plate_1_Cell_#94	2577503	2808	917.91	291.12	0.32	Yes	6583	498	37.78	No	Null
P02	P02_plate_1_Cell_#95	2070711	2808	737.43	257.57	0.35	Yes	57209	1318	4.47	Yes	B
P02	P02_plate_1_Cell_#96	2164580	2808	770.86	248.49	0.32	Yes	52547	1110	4.07	Yes	B
P02	P02_plate_2_Cell_#01	2221107	2808	790.99	248.58	0.31	Yes	24481	1877	4.37	Yes	Monocytes
P02	P02_plate_2_Cell_#02	3334046	2808	1187.34	372.11	0.31	Yes	854	541	17.92	Yes	T
P02	P02_plate_2_Cell_#03	3270082	2808	1164.56	415.04	0.36	Yes	1820	551	59.23	No	Null
P02	P02_plate_2_Cell_#04	2581664	2808	919.4	315.06	0.34	Yes	493	301	6.9	Yes	T
P02	P02_plate_2_Cell_#05	3052846	2808	1087.2	349.46	0.32	Yes	8151	1292	8.06	Yes	B
P02	P02_plate_2_Cell_#06	2311232	2808	823.09	277.85	0.34	Yes	21414	2026	4.19	Yes	Monocytes
P02	P02_plate_2_Cell_#07	1564569	2808	557.18	187.38	0.34	Yes	42002	1583	4.53	Yes	T
P02	P02_plate_2_Cell_#08	4422667	2808	1575.02	541.28	0.34	Yes	8691	1092	4.57	Yes	B
P02	P02_plate_2_Cell_#09	1243623	2808	442.89	145.79	0.33	Yes	35065	1137	3.92	Yes	NK
P02	P02_plate_2_Cell_#10	2800437	2808	997.31	298.55	0.3	Yes	53596	1957	3.99	Yes	NK
P02	P02_plate_2_Cell_#11	40911	2808	14.57	7.08	0.49	No	328	255	5.79	No	Null
P02	P02_plate_2_Cell_#12	3178197	2808	1131.84	339.21	0.3	Yes	2043	311	81.64	No	Null
P02	P02_plate_2_Cell_#13	3837355	2808	1366.58	414.28	0.3	Yes	22673	1187	4.6	Yes	T
P02	P02_plate_2_Cell_#14	3406701	2808	1213.21	374.5	0.31	Yes	708	169	39.97	No	Null
P02	P02_plate_2_Cell_#15	1774208	2808	631.84	196.69	0.31	Yes	1692	193	74.05	No	Null
P02	P02_plate_2_Cell_#16	2220920	2808	790.93	244.58	0.31	Yes	62	56	8.06	No	Null
P02	P02_plate_2_Cell_#17	2536478	2808	903.3	271.8	0.3	Yes	40710	2050	3.22	Yes	T
P02	P02_plate_2_Cell_#18	972324	2808	346.27	116.27	0.34	Yes	2358	1336	6.66	Yes	B
P02	P02_plate_2_Cell_#19	3081473	2808	1097.39	371.56	0.34	No	23066	961	4.97	Yes	B
P02	P02_plate_2_Cell_#20	2365241	2808	842.32	269.15	0.32	Yes	17447	1775	4.56	Yes	T
P02	P02_plate_2_Cell_#21	1783978	2808	635.32	224.35	0.35	Yes	2181	942	33.47	No	Null
P02	P02_plate_2_Cell_#22	2723492	2808	969.9	291.28	0.3	Yes	43053	1608	6.31	Yes	B
P02	P02_plate_2_Cell_#23	2456834	2808	874.94	259.13	0.3	Yes	935	589	4.06	Yes	T
P02	P02_plate_2_Cell_#24	2203621	2808	784.77	257.26	0.33	Yes	2373	1103	3.41	Yes	B
P02	P02_plate_2_Cell_#25	1257678	2808	447.89	146.7	0.33	Yes	45872	1231	3.25	Yes	T
P02	P02_plate_2_Cell_#26	2340169	2808	833.39	247.67	0.3	Yes	60100	1849	3.8	Yes	T
P02	P02_plate_2_Cell_#27	2191241	2808	780.36	256.64	0.33	Yes	2487	243	82.03	No	Null
P02	P02_plate_2_Cell_#28	2268830	2808	807.99	240.82	0.3	Yes	25635	1586	6.28	Yes	B
P02	P02_plate_2_Cell_#29	2721242	2808	969.1	297.16	0.31	Yes	1785	174	79.38	No	Null
P02	P02_plate_2_Cell_#30	1349872	2808	480.72	154.17	0.32	Yes	921	301	4.02	Yes	Unclassified
P02	P02_plate_2_Cell_#31	2477581	2808	882.33	259.53	0.29	Yes	56286	3642	3.33	Yes	B
P02	P02_plate_2_Cell_#32	2700735	2808	961.8	314.24	0.33	Yes	4274	1910	4.16	Yes	DC
P02	P02_plate_2_Cell_#33	819173	2808	291.73	124.56	0.43	No	270	138	4.07	No	Null
P02	P02_plate_2_Cell_#34	1794461	2808	639.05	189.46	0.3	Yes	234	144	32.48	No	Null
P02	P02_plate_2_Cell_#35	3487	2808	1.24	1.71	1.38	No	24475	1819	4.44	Yes	NK
P02	P02_plate_2_Cell_#36	1551774	2808	552.63	168.11	0.3	Yes	723	274	24.9	No	Null
P02	P02_plate_2_Cell_#37	1807821	2808	643.81	199.1	0.31	Yes	4005	503	1.42	Yes	T
P02	P02_plate_2_Cell_#38	1591722	2808	566.85	181.7	0.32	Yes	44591	1151	3.58	Yes	T
P02	P02_plate_2_Cell_#39	1811065	2808	644.97	208.8	0.32	Yes	1111	330	57.52	Yes	T
P02	P02_plate_2_Cell_#40	2480576	2808	883.4	286.5	0.32	Yes	5956	338	43.35	No	Null
P02	P02_plate_2_Cell_#41	992563	2808	353.48	130.49	0.37	No	2950	191	84.98	No	Null
P02	P02_plate_2_Cell_#42	1255646	2808	447.17	148.7	0.33	Yes	55488	1249	3.79	Yes	T
P02	P02_plate_2_Cell_#43	2650296	2808	943.84	284.17	0.3	Yes	2685	1179	27.64	Yes	B
P02	P02_plate_2_Cell_#44	1902260	2808	677.44	201.36	0.3	Yes	66114	1448	3.09	Yes	B
P02	P02_plate_2_Cell_#45	1488462	2808	530.08	166.38	0.31	Yes	13834	708	1.12	Yes	T
P02	P02_plate_2_Cell_#46	1774169	2808	631.83	214.01	0.34	Yes	17325	1338	4.16	Yes	T
P02	P02_plate_2_Cell_#47	2950295	2808	1050.67	313.41	0.3	Yes	3895	1586	4.26	Yes	B
P02	P02_plate_2_Cell_#48	2492280	2808	887.56	265.33	0.3	Yes	20222	837	11.99	Yes	Unclassified
P02	P02_plate_2_Cell_#49	2940695	2808	1047.26	307.71	0.29	Yes	63130	2283	3.77	Yes	NK
P02	P02_plate_2_Cell_#50	2392064	2808	851.87	254	0.3	Yes	70418	1846	3.43	Yes	B
P02	P02_plate_2_Cell_#51	27627	2808	9.84	5.5	0.56	No	1044	417	31.99	No	Null
P02	P02_plate_2_Cell_#52	2349308	2808	836.65	261.45	0.31	Yes	89215	1943	2.4	Yes	T
P02	P02_plate_2_Cell_#53	1944622	2808	692.53	231.38	0.33	Yes	7503	797	21.03	Yes	T
P02	P02_plate_2_Cell_#54	2421808	2808	862.47	293.41	0.34	Yes	52896	1422	3.75	Yes	B
P02	P02_plate_2_Cell_#55	1559836	2808	555.5	179.57	0.32	Yes	18959	1123	0.99	Yes	T
P02	P02_plate_2_Cell_#56	2445544	2808	870.92	276.78	0.32	Yes	1903	628	27.27	Yes	T
P02	P02_plate_2_Cell_#57	2210096	2808	787.07	242.04	0.31	Yes	3633	606	64	No	Null
P02	P02_plate_2_Cell_#58	1397869	2808	497.82	172.98	0.35	Yes	78302	2324	3.22	Yes	Monocytes
P02	P02_plate_2_Cell_#59	1732292	2808	616.91	198.01	0.32	Yes	2645	430	75.99	No	Null
P02	P02_plate_2_Cell_#60	4182825	2808	1489.61	430.57	0.29	Yes	65395	1785	3.11	Yes	NK
P02	P02_plate_2_Cell_#61	25664	2808	9.14	5.1	0.56	No	797	458	16.94	Yes	T
P02	P02_plate_2_Cell_#62	2439924	2808	868.92	261.6	0.3	Yes	57004	1402	4.06	Yes	T
P02	P02_plate_2_Cell_#63	131379	2808	46.79	17.64	0.38	No	663	380	3.32	Yes	T
P02	P02_plate_2_Cell_#64	5796114	2808	2064.14	647.58	0.31	Yes	3130	1297	4.44	Yes	B
P02	P02_plate_2_Cell_#65	2437295	2808	867.98	282.46	0.33	Yes	39037	1988	5.38	Yes	B
P02	P02_plate_2_Cell_#66	2036383	2808	725.21	221.97	0.31	Yes	72697	1884	3.79	Yes	B
P02	P02_plate_2_Cell_#67	1160537	2808	413.3	129.8	0.31	Yes	8311	689	0.81	Yes	T
P02	P02_plate_2_Cell_#68	2975759	2808	1059.74	330.22	0.31	Yes	55565	1514	4.63	Yes	B
P02	P02_plate_2_Cell_#69	2436080	2808	867.55	264.51	0.3	Yes	1877	935	6.18	Yes	B
P02	P02_plate_2_Cell_#70	3179937	2808	1132.46	353.25	0.31	Yes	51012	1613	4.91	Yes	B
P02	P02_plate_2_Cell_#71	2963631	2808	1055.42	315.19	0.3	Yes	41169	1200	4.76	Yes	B
P02	P02_plate_2_Cell_#72	3624955	2808	1290.94	382.26	0.3	Yes	8751	821	32.52	No	Null
P02	P02_plate_2_Cell_#73	1434744	2808	510.95	166.88	0.33	Yes	10751	1332	5.21	Yes	T
P02	P02_plate_2_Cell_#74	2579862	2808	918.75	277.73	0.3	Yes	4976	646	46.1	No	Null
P02	P02_plate_2_Cell_#75	2461721	2808	876.68	273.85	0.31	Yes	9471	1095	23.86	Yes	Unclassified
P02	P02_plate_2_Cell_#76	3272866	2808	1165.55	339.51	0.29	Yes	34028	1839	4.34	Yes	T
P02	P02_plate_2_Cell_#77	2838471	2808	1010.85	304.86	0.3	Yes	10566	666	2.64	Yes	T
P02	P02_plate_2_Cell_#78	32687	2808	11.64	19.88	1.71	No	8644	885	22.54	Yes	T
P02	P02_plate_2_Cell_#79	3005437	2808	1070.31	326.67	0.31	Yes	4202	567	60.92	No	Null
P02	P02_plate_2_Cell_#80	3197128	2808	1138.58	338.09	0.3	Yes	3384	1452	3.96	Yes	T
P02	P02_plate_2_Cell_#81	1986621	2808	707.49	213.62	0.3	Yes	72774	1717	3.54	Yes	T
P02	P02_plate_2_Cell_#82	2324322	2808	827.75	260.56	0.31	Yes	54145	1277	4.02	Yes	T
P02	P02_plate_2_Cell_#83	2017897	2808	718.62	218.94	0.3	Yes	68100	1304	3.16	Yes	NK
P02	P02_plate_2_Cell_#84	2549992	2808	908.12	287.16	0.32	Yes	12058	808	0.81	Yes	T
P02	P02_plate_2_Cell_#85	1777917	2808	633.16	199.4	0.31	Yes	48838	3116	3.38	Yes	Monocytes
P02	P02_plate_2_Cell_#86	2653815	2808	945.09	283.25	0.3	Yes	3108	240	85.17	No	Null
P02	P02_plate_2_Cell_#87	1614120	2808	574.83	254.65	0.44	No	355	185	8.45	No	Null
P02	P02_plate_2_Cell_#88	2826634	2808	1006.64	302.89	0.3	Yes	3152	1348	3.87	Yes	B
P02	P02_plate_2_Cell_#89	59964	2808	21.35	9.56	0.45	No	175851	2825	2.18	Yes	Monocytes
P02	P02_plate_2_Cell_#90	2560484	2808	911.85	286.64	0.31	Yes	2689	357	73.93	No	Null
P02	P02_plate_2_Cell_#91	1780108	2808	633.94	208.83	0.33	Yes	1169	317	16.08	Yes	T
P02	P02_plate_2_Cell_#92	1401070	2808	498.96	172.01	0.34	Yes	963	313	1.77	Yes	T
P02	P02_plate_2_Cell_#93	2824519	2808	1005.88	311.04	0.31	Yes	18828	1256	4.31	Yes	T
P02	P02_plate_2_Cell_#94	1628923	2808	580.1	211.6	0.36	Yes	52737	1172	4.08	Yes	B
P02	P02_plate_2_Cell_#95	3836427	2808	1366.25	439.19	0.32	Yes	15081	540	12.3	Yes	B
P02	P02_plate_2_Cell_#96	2306070	2808	821.25	253.09	0.31	Yes	613	358	23.82	Yes	T
P02	P02_plate_3_Cell_#01	250265	2808	89.13	83.07	0.93	No	28059	1444	5.15	Yes	NK
P02	P02_plate_3_Cell_#02	2328966	2808	829.4	269.08	0.32	Yes	1193	648	11.65	Yes	T
P02	P02_plate_3_Cell_#03	2127763	2808	757.75	246.26	0.32	Yes	28374	1132	4.82	Yes	NK
P02	P02_plate_3_Cell_#04	874819	2808	311.55	190.46	0.61	Yes	2667	272	1.95	No	Null
P02	P02_plate_3_Cell_#05	2717240	2808	967.68	322.15	0.33	Yes	12320	1134	5.37	Yes	T
P02	P02_plate_3_Cell_#06	1046537	2808	372.7	140.4	0.38	Yes	1904	360	68.75	No	Null
P02	P02_plate_3_Cell_#07	2259863	2808	804.79	455.97	0.57	Yes	87820	2224	2.47	Yes	Monocytes
P02	P02_plate_3_Cell_#08	1987639	2808	707.85	456.2	0.64	No	24179	834	2.67	Yes	NK
P02	P02_plate_3_Cell_#09	894747	2808	318.64	109.9	0.34	Yes	996	320	18.17	Yes	T
P02	P02_plate_3_Cell_#10	2651808	2808	944.38	286.22	0.3	Yes	41119	1328	2.87	Yes	NK
P02	P02_plate_3_Cell_#11	1065650	2808	379.5	122.19	0.32	Yes	381	237	9.71	No	Null
P02	P02_plate_3_Cell_#12	2458011	2808	875.36	337.19	0.39	Yes	44727	2277	4.27	Yes	Monocytes
P02	P02_plate_3_Cell_#13	2008530	2808	715.29	242.25	0.34	Yes	56828	2092	3.24	Yes	DC
P02	P02_plate_3_Cell_#14	906875	2808	322.96	107.46	0.33	Yes	7250	518	3.85	Yes	T
P02	P02_plate_3_Cell_#15	30889	2808	11	8.18	0.74	No	3618	472	74.16	No	Null
P02	P02_plate_3_Cell_#16	2470014	2808	879.63	471.86	0.54	Yes	49265	1100	4.64	Yes	T
P02	P02_plate_3_Cell_#17	1981769	2808	705.76	212.1	0.3	Yes	5608	1728	36.02	No	Null
P02	P02_plate_3_Cell_#18	1304682	2808	464.63	144.04	0.31	Yes	78782	2694	3.06	Yes	B
P02	P02_plate_3_Cell_#19	3399586	2808	1210.68	358.55	0.3	Yes	42298	1612	3.33	Yes	NK
P02	P02_plate_3_Cell_#20	2865672	2808	1020.54	351.21	0.34	Yes	26315	1232	4.06	Yes	NK
P02	P02_plate_3_Cell_#21	1341628	2808	477.79	159.16	0.33	Yes	10399	1221	15.28	Yes	B
P02	P02_plate_3_Cell_#22	1373742	2808	489.22	154.9	0.32	Yes	1014	667	5.42	Yes	T
P02	P02_plate_3_Cell_#23	924829	2808	329.36	221.76	0.67	Yes	509	396	4.52	Yes	T
P02	P02_plate_3_Cell_#24	2954894	2808	1052.31	616.67	0.59	No	432	267	8.8	No	Null
P02	P02_plate_3_Cell_#25	1363635	2808	485.62	150.38	0.31	Yes	5101	1166	58.58	No	Null
P02	P02_plate_3_Cell_#26	2489812	2808	886.69	267.11	0.3	Yes	7769	1194	23.54	Yes	Unclassified
P02	P02_plate_3_Cell_#27	2448956	2808	872.14	268.33	0.31	Yes	519	234	42.97	No	Null
P02	P02_plate_3_Cell_#28	7058	2808	2.51	27.41	10.92	No	2417	652	3.02	Yes	T
P02	P02_plate_3_Cell_#29	2000531	2808	712.44	234.53	0.33	Yes	1293	444	44.08	No	Null
P02	P02_plate_3_Cell_#30	534376	2808	190.3	148.04	0.78	No	148449	2903	1.9	Yes	Monocytes
P02	P02_plate_3_Cell_#31	2154441	2808	767.25	542.83	0.71	Yes	5461	1376	58.8	No	Null
P02	P02_plate_3_Cell_#32	2971476	2808	1058.22	542.87	0.51	Yes	3766	534	19.81	Yes	T
P02	P02_plate_3_Cell_#33	1116039	2808	397.45	137.88	0.35	Yes	55274	1184	4.86	Yes	B
P02	P02_plate_3_Cell_#34	2034612	2808	724.58	227.69	0.31	Yes	1477	559	5.42	Yes	NK
P02	P02_plate_3_Cell_#35	2312455	2808	823.52	264.38	0.32	Yes	29522	1564	4.86	Yes	NK
P02	P02_plate_3_Cell_#36	2544513	2808	906.17	296.69	0.33	Yes	123592	2025	2.65	Yes	B
P02	P02_plate_3_Cell_#37	2005466	2808	714.2	234.87	0.33	No	1388	493	47.26	No	Null
P02	P02_plate_3_Cell_#38	420848	2808	149.87	64.67	0.43	No	73173	1623	4.05	Yes	B
P02	P02_plate_3_Cell_#39	47105	2808	16.78	81.53	4.86	No	40983	1362	3.15	Yes	T
P02	P02_plate_3_Cell_#40	1833944	2808	653.11	475.88	0.73	No	1004	504	4.68	Yes	T
P02	P02_plate_3_Cell_#41	57679	2808	20.54	37.96	1.85	No	4352	291	47.36	No	Null
P02	P02_plate_3_Cell_#42	1544269	2808	549.95	172.74	0.31	Yes	3013	279	88.75	No	Null
P02	P02_plate_3_Cell_#43	2165315	2808	771.12	248.2	0.32	No	2995	1166	41.94	No	Null
P02	P02_plate_3_Cell_#44	1670973	2808	595.08	183.64	0.31	Yes	2573	499	69.84	No	Null
P02	P02_plate_3_Cell_#45	981709	2808	349.61	121.06	0.35	Yes	58728	1333	4.56	Yes	B
P02	P02_plate_3_Cell_#46	1673647	2808	596.03	224.82	0.38	No	2945	540	37.18	No	Null
P02	P02_plate_3_Cell_#47	2373401	2808	845.23	458.18	0.54	Yes	3612	676	55.45	No	Null
P02	P02_plate_3_Cell_#48	2072443	2808	738.05	390.21	0.53	Yes	5240	754	67.18	No	Null
P02	P02_plate_3_Cell_#49	2056467	2808	732.36	227.53	0.31	Yes	50469	1673	4.74	Yes	B
P02	P02_plate_3_Cell_#50	1247315	2808	444.2	146.31	0.33	Yes	425	238	8.71	No	Null
P02	P02_plate_3_Cell_#51	1848042	2808	658.13	211.22	0.32	Yes	1777	299	35.34	No	Null
P02	P02_plate_3_Cell_#52	3440279	2808	1225.17	364.11	0.3	Yes	106526	1647	2.13	Yes	NK
P02	P02_plate_3_Cell_#53	1308655	2808	466.05	157.06	0.34	Yes	56584	1365	3.82	Yes	T
P02	P02_plate_3_Cell_#54	1382792	2808	492.45	202	0.41	Yes	38854	1112	7.22	Yes	Unclassified
P02	P02_plate_3_Cell_#55	1500824	2808	534.48	318.37	0.6	Yes	73084	1244	4.01	Yes	B
P02	P02_plate_3_Cell_#56	2618302	2808	932.44	500.81	0.54	Yes	352	245	21.59	No	Null
P02	P02_plate_3_Cell_#57	1898136	2808	675.97	208.12	0.31	Yes	469	156	18.34	No	Null
P02	P02_plate_3_Cell_#58	1377063	2808	490.41	162.17	0.33	Yes	323	100	1.86	No	Null
P02	P02_plate_3_Cell_#59	9560	2808	3.4	2.85	0.84	No	769	384	32.51	No	Null
P02	P02_plate_3_Cell_#60	3253145	2808	1158.53	338.23	0.29	Yes	1632	169	88.3	No	Null
P02	P02_plate_3_Cell_#61	1698688	2808	604.95	201.66	0.33	Yes	68372	1439	4.71	Yes	B
P02	P02_plate_3_Cell_#62	1138680	2808	405.51	141.57	0.35	Yes	82847	1424	3.48	Yes	T
P02	P02_plate_3_Cell_#63	322536	2808	114.86	56.63	0.49	Yes	45843	929	4.09	Yes	B
P02	P02_plate_3_Cell_#64	13288939	2808	4732.53	1773.24	0.37	Yes	36871	1040	2.8	Yes	NK
P02	P02_plate_3_Cell_#65	1952041	2808	695.17	219.67	0.32	Yes	46586	1763	4.5	Yes	B
P02	P02_plate_3_Cell_#66	2274393	2808	809.97	251.75	0.31	Yes	71632	1324	2.98	Yes	NK
P02	P02_plate_3_Cell_#67	2019452	2808	719.18	221.47	0.31	Yes	78671	1316	3.42	Yes	NK
P02	P02_plate_3_Cell_#68	3118051	2808	1110.42	333.35	0.3	Yes	4914	468	47.13	No	Null
P02	P02_plate_3_Cell_#69	2852614	2808	1015.89	310.07	0.31	Yes	77980	2031	3.7	Yes	B
P02	P02_plate_3_Cell_#70	2590138	2808	922.41	297.18	0.32	Yes	75177	1674	2.9	Yes	NK
P02	P02_plate_3_Cell_#71	3391802	2808	1207.91	625.24	0.52	Yes	38503	736	4.9	Yes	B
P02	P02_plate_3_Cell_#72	9493188	2808	3380.76	1296.3	0.38	Yes	54449	959	2.3	Yes	T
P02	P02_plate_3_Cell_#73	1566960	2808	558.03	171.68	0.31	Yes	15853	1075	5.02	Yes	T
P02	P02_plate_3_Cell_#74	1252972	2808	446.22	155.47	0.35	Yes	37688	607	5.42	Yes	B
P02	P02_plate_3_Cell_#75	1452307	2808	517.2	180.78	0.35	Yes	459	188	9.37	No	Null
P02	P02_plate_3_Cell_#76	2425578	2808	863.81	269.24	0.31	Yes	3989	789	50.46	No	Null
P02	P02_plate_3_Cell_#77	2571648	2808	915.83	265.08	0.29	Yes	3382	177	86.78	No	Null
P02	P02_plate_3_Cell_#78	1577325	2808	561.73	185.28	0.33	Yes	41810	1061	5.16	Yes	B
P02	P02_plate_3_Cell_#79	2795241	2808	995.46	561.95	0.56	Yes	140222	2064	2.29	Yes	Monocytes
P02	P02_plate_3_Cell_#80	13979442	2808	4978.43	1748.15	0.35	Yes	3246	263	61.89	No	Null
P02	P02_plate_3_Cell_#81	2374435	2808	845.6	277.72	0.33	Yes	59959	1077	4.81	Yes	B
P02	P02_plate_3_Cell_#82	2496116	2808	888.93	267.24	0.3	Yes	9740	467	21.84	Yes	Unclassified
P02	P02_plate_3_Cell_#83	2018879	2808	718.97	219.15	0.3	Yes	13369	570	0.37	Yes	T
P02	P02_plate_3_Cell_#84	2577726	2808	917.99	282.38	0.31	Yes	245392	2980	2.27	Yes	Monocytes
P02	P02_plate_3_Cell_#85	1087865	2808	387.42	122.51	0.32	Yes	3378	592	1.66	Yes	T
P02	P02_plate_3_Cell_#86	1922650	2808	684.7	209.57	0.31	Yes	90805	1416	3.02	Yes	NK
P02	P02_plate_3_Cell_#87	1966009	2808	700.15	418.55	0.6	Yes	3709	408	79.54	No	Null
P02	P02_plate_3_Cell_#88	2579529	2808	918.64	493.52	0.54	Yes	88633	2269	3.18	Yes	Monocytes
P02	P02_plate_3_Cell_#89	1965	2808	0.7	1.58	2.26	No	94568	1460	2.58	Yes	NK
P02	P02_plate_3_Cell_#90	1578205	2808	562.04	179.06	0.32	Yes	93503	1400	3.31	Yes	T
P02	P02_plate_3_Cell_#91	1490700	2808	530.88	167.18	0.31	Yes	14212	603	0.97	Yes	T
P02	P02_plate_3_Cell_#92	2213470	2808	788.27	246.6	0.31	Yes	60301	1049	4.08	Yes	B
P02	P02_plate_3_Cell_#93	1405429	2808	500.51	163.28	0.33	Yes	35708	2106	4.64	Yes	Monocytes
P02	P02_plate_3_Cell_#94	412075	2808	146.75	56.26	0.38	Yes	27061	849	0.11	Yes	T
P02	P02_plate_3_Cell_#95	562419	2808	200.29	135.33	0.68	Yes	441	127	4.54	No	Null
P02	P02_plate_3_Cell_#96	6550230	2808	2332.7	942.33	0.4	Yes	17233	664	0.75	Yes	T
P03	P03_plate_1_Cell_#01	1911737	2808	680.82	368.11	0.54	Yes	19	19	5.26	No	Null
P03	P03_plate_1_Cell_#02	261254	2808	93.04	64.89	0.7	No	2206	604	3.67	Yes	NK
P03	P03_plate_1_Cell_#03	52215	2808	18.6	16.65	0.9	No	54	50	11.11	No	Null
P03	P03_plate_1_Cell_#04	343868	2808	122.46	83.73	0.68	Yes	102	77	28.43	No	Null
P03	P03_plate_1_Cell_#05	691553	2808	246.28	138.82	0.56	Yes	442	402	0.23	Yes	Unclassified
P03	P03_plate_1_Cell_#06	103619	2808	36.9	29.63	0.8	No	1173	739	3.84	Yes	Monocytes
P03	P03_plate_1_Cell_#07	227772	2808	81.12	61.79	0.76	No	95	67	38.95	No	Null
P03	P03_plate_1_Cell_#08	11117	2808	3.96	18.64	4.71	No	349	317	4.87	Yes	Unclassified
P03	P03_plate_1_Cell_#09	131039	2808	46.67	34.23	0.73	No	38	37	2.63	No	Null
P03	P03_plate_1_Cell_#10	301964	2808	107.54	69.35	0.64	Yes	259	211	13.51	No	Null
P03	P03_plate_1_Cell_#11	44907	2808	15.99	14.49	0.91	No	115	88	30.43	No	Null
P03	P03_plate_1_Cell_#12	299603	2808	106.7	72.08	0.68	No	3543	1000	2.68	Yes	Monocytes
P03	P03_plate_1_Cell_#13	525007	2808	186.97	111.44	0.6	Yes	224	198	11.61	No	Null
P03	P03_plate_1_Cell_#14	224660	2808	80.01	55.45	0.69	No	1726	594	3.82	Yes	Monocytes
P03	P03_plate_1_Cell_#15	146246	2808	52.08	39.16	0.75	No	21	21	0	No	Null
P03	P03_plate_1_Cell_#16	35935	2808	12.8	13.07	1.02	No	1624	541	4.43	Yes	Monocytes
P03	P03_plate_1_Cell_#17	3512705	2808	1250.96	583.91	0.47	Yes	1912	604	3.35	Yes	NK
P03	P03_plate_1_Cell_#18	2268444	2808	807.85	388.94	0.48	Yes	431	313	14.62	Yes	Unclassified
P03	P03_plate_1_Cell_#19	3161891	2808	1126.03	577.97	0.51	Yes	200	151	0.5	No	Null
P03	P03_plate_1_Cell_#20	4218113	2808	1502.18	664.68	0.44	Yes	602	534	2.49	Yes	Unclassified
P03	P03_plate_1_Cell_#21	39773	2808	14.16	68.81	4.86	No	423	391	0.24	Yes	Unclassified
P03	P03_plate_1_Cell_#22	454085	2808	161.71	466.84	2.89	No	144	111	26.39	No	Null
P03	P03_plate_1_Cell_#23	2309052	2808	822.31	424.46	0.52	Yes	981	846	0.41	Yes	Unclassified
P03	P03_plate_1_Cell_#24	29799	2808	10.61	53.21	5.02	No	161	115	31.06	No	Null
P03	P03_plate_1_Cell_#25	65817	2808	23.44	18.02	0.77	No	192	103	51.04	No	Null
P03	P03_plate_1_Cell_#26	38311	2808	13.64	11.26	0.83	No	207	178	13.53	No	Null
P03	P03_plate_1_Cell_#27	21577	2808	7.68	7.33	0.95	No	75	53	29.33	No	Null
P03	P03_plate_1_Cell_#28	129882	2808	46.25	32.21	0.7	No	2592	959	2.7	Yes	T
P03	P03_plate_1_Cell_#29	169829	2808	60.48	39.85	0.66	No	212	97	0	No	Null
P03	P03_plate_1_Cell_#30	1526	2808	0.54	1.2	2.22	No	73	70	1.37	No	Null
P03	P03_plate_1_Cell_#31	37948	2808	13.51	11.31	0.84	No	572	516	4.55	Yes	Unclassified
P03	P03_plate_1_Cell_#32	439593	2808	156.55	84.89	0.54	Yes	1566	762	1.85	Yes	B
P03	P03_plate_1_Cell_#33	3448266	2808	1228.01	536.07	0.44	Yes	32	30	9.38	No	Null
P03	P03_plate_1_Cell_#34	2921553	2808	1040.44	485.83	0.47	Yes	145	140	2.07	No	Null
P03	P03_plate_1_Cell_#35	3563774	2808	1269.15	600.12	0.47	Yes	1469	709	0.88	Yes	Unclassified
P03	P03_plate_1_Cell_#36	2817030	2808	1003.22	445.36	0.44	Yes	114	91	13.16	No	Null
P03	P03_plate_1_Cell_#37	6549727	2808	2332.52	807.38	0.35	Yes	2152	702	4.74	Yes	Monocytes
P03	P03_plate_1_Cell_#38	84486	2808	30.09	47.04	1.56	No	52	25	61.54	No	Null
P03	P03_plate_1_Cell_#39	4044303	2808	1440.28	594.45	0.41	Yes	2404	674	2.41	Yes	B
P03	P03_plate_1_Cell_#40	7790	2808	2.77	27.11	9.79	No	35	35	0	No	Null
P03	P03_plate_1_Cell_#41	8293	2808	2.95	16.13	5.47	No	13	13	0	No	Null
P03	P03_plate_1_Cell_#42	1187707	2808	422.97	231.65	0.55	Yes	160	90	0.62	No	Null
P03	P03_plate_1_Cell_#43	2477796	2808	882.41	437.62	0.5	Yes	1958	904	3.12	Yes	NK
P03	P03_plate_1_Cell_#44	1975938	2808	703.68	333.58	0.47	Yes	76	39	59.21	No	Null
P03	P03_plate_1_Cell_#45	4268	2808	1.52	1.89	1.24	No	39	37	5.13	No	Null
P03	P03_plate_1_Cell_#46	2804519	2808	998.76	475.43	0.48	Yes	1100	590	3.91	Yes	B
P03	P03_plate_1_Cell_#47	3367416	2808	1199.22	545.92	0.46	Yes	1857	455	3.66	Yes	T
P03	P03_plate_1_Cell_#48	2987271	2808	1063.84	478.21	0.45	Yes	2106	574	2.94	Yes	B
P03	P03_plate_1_Cell_#49	57891	2808	20.62	11.18	0.54	No	74	72	2.7	No	Null
P03	P03_plate_1_Cell_#50	3178300	2808	1131.87	527.65	0.47	Yes	93	29	79.57	No	Null
P03	P03_plate_1_Cell_#51	3171110	2808	1129.31	522.11	0.46	Yes	122	53	60.66	No	Null
P03	P03_plate_1_Cell_#52	4354286	2808	1550.67	618.18	0.4	Yes	134	47	72.39	No	Null
P03	P03_plate_1_Cell_#53	4188140	2808	1491.5	625.01	0.42	Yes	106	70	41.51	No	Null
P03	P03_plate_1_Cell_#54	5832866	2808	2077.23	809.52	0.39	Yes	83	34	72.29	No	Null
P03	P03_plate_1_Cell_#55	35374	2808	12.6	71.18	5.65	No	95	66	33.68	No	Null
P03	P03_plate_1_Cell_#56	49273	2808	17.55	102.56	5.84	No	119	114	0	No	Null
P03	P03_plate_1_Cell_#57	15915	2808	5.67	4.52	0.8	No	58	57	0	No	Null
P03	P03_plate_1_Cell_#58	2502893	2808	891.34	441.96	0.5	Yes	119	40	71.43	No	Null
P03	P03_plate_1_Cell_#59	21742	2808	7.74	5.3	0.68	No	39	36	0	No	Null
P03	P03_plate_1_Cell_#60	6456343	2808	2299.27	916.95	0.4	Yes	54	35	46.3	No	Null
P03	P03_plate_1_Cell_#61	6133073	2808	2184.14	886.07	0.41	Yes	1721	477	5.29	Yes	B
P03	P03_plate_1_Cell_#62	3943833	2808	1404.5	649.4	0.46	Yes	1887	468	4.66	Yes	NK
P03	P03_plate_1_Cell_#63	200472	2808	71.39	40.43	0.57	No	1303	500	2.84	Yes	Monocytes
P03	P03_plate_1_Cell_#64	9234022	2808	3288.47	1272.82	0.39	Yes	22	19	0	No	Null
P03	P03_plate_1_Cell_#65	38968	2808	13.88	7.23	0.52	No	100	95	2	No	Null
P03	P03_plate_1_Cell_#66	7354816	2808	2619.24	882.51	0.34	Yes	60	60	0	No	Null
P03	P03_plate_1_Cell_#67	50740	2808	18.07	9.6	0.53	No	37	36	0	No	Null
P03	P03_plate_1_Cell_#68	5269041	2808	1876.44	775.91	0.41	Yes	45	39	13.33	No	Null
P03	P03_plate_1_Cell_#69	4846064	2808	1725.81	785.17	0.45	Yes	139	136	0	No	Null
P03	P03_plate_1_Cell_#70	6336983	2808	2256.76	926.26	0.41	Yes	124	50	57.26	No	Null
P03	P03_plate_1_Cell_#71	1493786	2808	531.98	299.75	0.56	Yes	14	11	28.57	No	Null
P03	P03_plate_1_Cell_#72	113536	2808	40.43	162.72	4.02	No	56	27	58.93	No	Null
P03	P03_plate_1_Cell_#73	1846398	2808	657.55	366.17	0.56	Yes	243	229	0.41	Yes	Unclassified
P03	P03_plate_1_Cell_#74	1888128	2808	672.41	352.75	0.52	Yes	77	18	85.71	No	Null
P03	P03_plate_1_Cell_#75	2070657	2808	737.41	395.29	0.54	Yes	112	93	19.64	No	Null
P03	P03_plate_1_Cell_#76	3280343	2808	1168.21	514.25	0.44	Yes	2095	2045	0.05	Yes	Unclassified
P03	P03_plate_1_Cell_#77	90645	2808	32.28	86.34	2.67	No	105	32	54.29	No	Null
P03	P03_plate_1_Cell_#78	1820214	2808	648.22	327.91	0.51	Yes	80	68	15	No	Null
P03	P03_plate_1_Cell_#79	120475	2808	42.9	149.53	3.49	No	3713	739	3.61	Yes	T
P03	P03_plate_1_Cell_#80	2318849	2808	825.8	383.46	0.46	Yes	101	44	61.39	No	Null
P03	P03_plate_1_Cell_#81	143684	2808	51.17	221.22	4.32	No	349	253	0.29	No	Null
P03	P03_plate_1_Cell_#82	3569017	2808	1271.02	586.33	0.46	Yes	100	46	61	No	Null
P03	P03_plate_1_Cell_#83	21455	2808	7.64	38.06	4.98	No	37	20	56.76	No	Null
P03	P03_plate_1_Cell_#84	44031	2808	15.68	86.63	5.52	No	111	28	85.59	No	Null
P03	P03_plate_1_Cell_#85	3774419	2808	1344.17	595.18	0.44	Yes	1093	526	2.93	Yes	B
P03	P03_plate_1_Cell_#86	4080446	2808	1453.15	600.32	0.41	Yes	236	183	3.39	No	Null
P03	P03_plate_1_Cell_#87	4573258	2808	1628.65	725.43	0.45	Yes	3205	909	2.31	Yes	B
P03	P03_plate_1_Cell_#88	3674595	2808	1308.62	583.6	0.45	Yes	85	56	35.29	No	Null
P03	P03_plate_1_Cell_#89	189663	2808	67.54	32.82	0.49	No	26	14	53.85	No	Null
P03	P03_plate_1_Cell_#90	3734694	2808	1330.02	583.68	0.44	Yes	89	33	71.91	No	Null
P03	P03_plate_1_Cell_#91	2495332	2808	888.65	450.79	0.51	Yes	72	26	76.39	No	Null
P03	P03_plate_1_Cell_#92	5664714	2808	2017.35	749.58	0.37	Yes	66	36	56.06	No	Null
P03	P03_plate_1_Cell_#93	8842183	2808	3148.93	959.34	0.3	Yes	1010	512	1.68	Yes	NK
P03	P03_plate_1_Cell_#94	2805551	2808	999.13	562.66	0.56	No	17	13	0	No	Null
P03	P03_plate_1_Cell_#95	8876649	2808	3161.2	1145.86	0.36	Yes	1446	519	4.08	Yes	Monocytes
P03	P03_plate_1_Cell_#96	19234566	2808	6849.92	1791.09	0.26	Yes	60	20	76.67	No	Null
P03	P03_plate_2_Cell_#01	7555170	2808	2690.59	1122.75	0.42	Yes	2406	543	2.74	Yes	T
P03	P03_plate_2_Cell_#02	4682857	2808	1667.68	820.2	0.49	Yes	101	53	54.46	No	Null
P03	P03_plate_2_Cell_#03	7608647	2808	2709.63	1164.5	0.43	Yes	2067	629	2.52	Yes	B
P03	P03_plate_2_Cell_#04	6515641	2808	2320.38	961.19	0.41	Yes	2252	530	4.35	Yes	B
P03	P03_plate_2_Cell_#05	110291	2808	39.28	30.6	0.78	No	557	503	0.72	Yes	Unclassified
P03	P03_plate_2_Cell_#06	6664840	2808	2373.52	972.61	0.41	Yes	1587	702	2.84	Yes	B
P03	P03_plate_2_Cell_#07	111441	2808	39.69	20.03	0.5	No	111	105	5.41	No	Null
P03	P03_plate_2_Cell_#08	6815389	2808	2427.13	1107.34	0.46	Yes	1619	707	3.58	Yes	B
P03	P03_plate_2_Cell_#09	632512	2808	225.25	122.89	0.55	Yes	118	65	50.85	No	Null
P03	P03_plate_2_Cell_#10	467819	2808	166.6	109.91	0.66	Yes	1649	687	3.7	Yes	NK
P03	P03_plate_2_Cell_#11	314430	2808	111.98	75.11	0.67	Yes	331	146	57.7	No	Null
P03	P03_plate_2_Cell_#12	815215	2808	290.32	182.17	0.63	No	193	111	46.11	No	Null
P03	P03_plate_2_Cell_#13	610873	2808	217.55	139.92	0.64	Yes	405	320	18.52	Yes	Unclassified
P03	P03_plate_2_Cell_#14	7007	2808	2.5	2.98	1.19	No	24	24	4.17	No	Null
P03	P03_plate_2_Cell_#15	486126	2808	173.12	156	0.9	No	63	59	7.94	No	Null
P03	P03_plate_2_Cell_#16	579475	2808	206.37	139.62	0.68	Yes	101	49	61.39	No	Null
P03	P03_plate_2_Cell_#17	2181932	2808	777.04	402.89	0.52	Yes	361	106	57.89	No	Null
P03	P03_plate_2_Cell_#18	1497308	2808	533.23	298.41	0.56	Yes	742	505	14.15	Yes	Unclassified
P03	P03_plate_2_Cell_#19	10077	2808	3.59	35.35	9.85	No	3677	853	2.91	Yes	T
P03	P03_plate_2_Cell_#20	2509153	2808	893.57	448.28	0.5	Yes	742	644	2.7	Yes	Unclassified
P03	P03_plate_2_Cell_#21	6098	2808	2.17	13.71	6.32	No	3591	1340	3.01	Yes	Monocytes
P03	P03_plate_2_Cell_#22	3521	2808	1.25	1.72	1.38	No	287	271	0	No	Null
P03	P03_plate_2_Cell_#23	2676834	2808	953.29	498.59	0.52	Yes	966	848	0.52	Yes	Unclassified
P03	P03_plate_2_Cell_#24	2477103	2808	882.16	479.55	0.54	Yes	164	106	42.68	No	Null
P03	P03_plate_2_Cell_#25	768484	2808	273.68	166.62	0.61	Yes	580	139	77.76	No	Null
P03	P03_plate_2_Cell_#26	1231282	2808	438.49	252.15	0.58	Yes	4308	988	4.2	Yes	B
P03	P03_plate_2_Cell_#27	1100189	2808	391.81	235.65	0.6	Yes	130	85	28.46	No	Null
P03	P03_plate_2_Cell_#28	1677619	2808	597.44	330.51	0.55	Yes	404	375	0.25	Yes	Unclassified
P03	P03_plate_2_Cell_#29	1211231	2808	431.35	258.06	0.6	Yes	62	58	6.45	No	Null
P03	P03_plate_2_Cell_#30	2179227	2808	776.08	413.4	0.53	Yes	3358	709	4.26	Yes	T
P03	P03_plate_2_Cell_#31	1607393	2808	572.43	330.88	0.58	Yes	611	521	5.4	Yes	Unclassified
P03	P03_plate_2_Cell_#32	1737003	2808	618.59	352.45	0.57	Yes	371	320	8.36	Yes	Unclassified
P03	P03_plate_2_Cell_#33	5130	2808	1.83	2.09	1.14	No	58	58	6.9	No	Null
P03	P03_plate_2_Cell_#34	2728424	2808	971.66	512.9	0.53	Yes	176	172	0	No	Null
P03	P03_plate_2_Cell_#35	4952094	2808	1763.57	817.94	0.46	Yes	1903	745	3.1	Yes	B
P03	P03_plate_2_Cell_#36	4211023	2808	1499.65	654.07	0.44	Yes	74	73	0	No	Null
P03	P03_plate_2_Cell_#37	3807611	2808	1355.99	630.25	0.46	Yes	142	78	40.85	No	Null
P03	P03_plate_2_Cell_#38	3521077	2808	1253.94	604.89	0.48	Yes	262	80	65.27	No	Null
P03	P03_plate_2_Cell_#39	2643152	2808	941.29	499.12	0.53	Yes	4541	1381	3.3	Yes	Monocytes
P03	P03_plate_2_Cell_#40	4578354	2808	1630.47	788.61	0.48	Yes	202	62	71.78	No	Null
P03	P03_plate_2_Cell_#41	376161	2808	133.96	86.12	0.64	No	38	32	5.26	No	Null
P03	P03_plate_2_Cell_#42	1788268	2808	636.85	351.02	0.55	Yes	84	30	75	No	Null
P03	P03_plate_2_Cell_#43	2014305	2808	717.35	381.78	0.53	Yes	532	419	17.11	Yes	Unclassified
P03	P03_plate_2_Cell_#44	1491585	2808	531.19	291.54	0.55	Yes	3226	601	4.93	Yes	B
P03	P03_plate_2_Cell_#45	3927888	2808	1398.82	615.11	0.44	Yes	310	130	0.97	No	Null
P03	P03_plate_2_Cell_#46	4528	2808	1.61	2.07	1.29	No	305	280	0	No	Null
P03	P03_plate_2_Cell_#47	3104688	2808	1105.66	557.35	0.5	Yes	285	126	42.81	No	Null
P03	P03_plate_2_Cell_#48	2167876	2808	772.04	415.54	0.54	Yes	78	65	6.41	No	Null
P03	P03_plate_2_Cell_#49	7018813	2808	2499.58	1137.61	0.46	Yes	91	82	4.4	No	Null
P03	P03_plate_2_Cell_#50	7399544	2808	2635.17	1172.6	0.44	Yes	5595	1195	4.18	Yes	Monocytes
P03	P03_plate_2_Cell_#51	7307020	2808	2602.22	1136.63	0.44	Yes	379	146	0.79	No	Null
P03	P03_plate_2_Cell_#52	6955759	2808	2477.12	1054.7	0.43	Yes	567	86	73.19	No	Null
P03	P03_plate_2_Cell_#53	5490266	2808	1955.22	895.4	0.46	Yes	4639	1062	4.35	Yes	Monocytes
P03	P03_plate_2_Cell_#54	8973536	2808	3195.7	1296.06	0.41	Yes	193	103	0.52	No	Null
P03	P03_plate_2_Cell_#55	7004637	2808	2494.53	1036.08	0.42	Yes	2875	809	5.04	Yes	Monocytes
P03	P03_plate_2_Cell_#56	5458761	2808	1944	841.95	0.43	Yes	232	167	30.17	No	Null
P03	P03_plate_2_Cell_#57	2241633	2808	798.3	428.05	0.54	Yes	304	99	42.43	No	Null
P03	P03_plate_2_Cell_#58	2110325	2808	751.54	425.08	0.57	Yes	50	45	8	No	Null
P03	P03_plate_2_Cell_#59	2606536	2808	928.25	508.81	0.55	Yes	215	101	1.4	No	Null
P03	P03_plate_2_Cell_#60	3165747	2808	1127.4	609.6	0.54	Yes	97	50	52.58	No	Null
P03	P03_plate_2_Cell_#61	2690123	2808	958.02	533.06	0.56	Yes	67	61	8.96	No	Null
P03	P03_plate_2_Cell_#62	2636834	2808	939.04	525	0.56	Yes	2833	563	2.82	Yes	NK
P03	P03_plate_2_Cell_#63	247070	2808	87.99	60.38	0.69	No	2939	551	3.98	Yes	NK
P03	P03_plate_2_Cell_#64	5161502	2808	1838.14	957.34	0.52	Yes	106	79	4.72	No	Null
P03	P03_plate_2_Cell_#65	1419413	2808	505.49	305	0.6	Yes	140	134	4.29	No	Null
P03	P03_plate_2_Cell_#66	1653716	2808	588.93	352.66	0.6	Yes	2832	581	3.67	Yes	B
P03	P03_plate_2_Cell_#67	2087843	2808	743.53	404.95	0.54	Yes	3888	723	4.48	Yes	NK
P03	P03_plate_2_Cell_#68	3385471	2808	1205.65	629.42	0.52	Yes	6	6	50	No	Null
P03	P03_plate_2_Cell_#69	2685748	2808	956.46	538.34	0.56	Yes	122	115	0.82	No	Null
P03	P03_plate_2_Cell_#70	5364651	2808	1910.49	918.86	0.48	Yes	10	4	100	No	Null
P03	P03_plate_2_Cell_#71	1297200	2808	461.97	293.96	0.64	Yes	196	13	97.96	No	Null
P03	P03_plate_2_Cell_#72	18796	2808	6.69	56.53	8.45	No	15	13	26.67	No	Null
P03	P03_plate_2_Cell_#73	1725	2808	0.61	1.18	1.93	No	265	252	0.38	No	Null
P03	P03_plate_2_Cell_#74	621737	2808	221.42	150.29	0.68	Yes	3224	591	3.75	Yes	B
P03	P03_plate_2_Cell_#75	828201	2808	294.94	192.39	0.65	Yes	55	48	0	No	Null
P03	P03_plate_2_Cell_#76	759984	2808	270.65	169.61	0.63	Yes	1102	1076	0.09	Yes	Unclassified
P03	P03_plate_2_Cell_#77	595138	2808	211.94	144.24	0.68	Yes	87	18	74.71	No	Null
P03	P03_plate_2_Cell_#78	847876	2808	301.95	187.72	0.62	Yes	127	37	78.74	No	Null
P03	P03_plate_2_Cell_#79	427883	2808	152.38	108.95	0.71	Yes	198	28	86.36	No	Null
P03	P03_plate_2_Cell_#80	657522	2808	234.16	159.24	0.68	Yes	14	11	21.43	No	Null
P03	P03_plate_2_Cell_#81	407309	2808	145.05	101.3	0.7	Yes	5823	873	3.74	Yes	T
P03	P03_plate_2_Cell_#82	666832	2808	237.48	159.36	0.67	Yes	38	21	36.84	No	Null
P03	P03_plate_2_Cell_#83	2398	2808	0.85	1.4	1.65	No	0	0	0	Yes	Null
P03	P03_plate_2_Cell_#84	944986	2808	336.53	214.71	0.64	Yes	12	4	83.33	No	Null
P03	P03_plate_2_Cell_#85	453549	2808	161.52	109.93	0.68	Yes	242	195	19.83	No	Null
P03	P03_plate_2_Cell_#86	575851	2808	205.08	136.63	0.67	Yes	176	31	75.57	No	Null
P03	P03_plate_2_Cell_#87	2479	2808	0.88	1.4	1.59	No	141	75	50.35	No	Null
P03	P03_plate_2_Cell_#88	702333	2808	250.12	169.34	0.68	Yes	3	3	33.33	No	Null
P03	P03_plate_2_Cell_#89	31927	2808	11.37	9.07	0.8	No	11	10	27.27	No	Null
P03	P03_plate_2_Cell_#90	912571	2808	324.99	211.16	0.65	Yes	120	17	95.83	No	Null
P03	P03_plate_2_Cell_#91	3042394	2808	1083.47	468.35	0.43	Yes	0	0	0	Yes	Null
P03	P03_plate_2_Cell_#92	577278	2808	205.58	132.7	0.65	Yes	4	4	50	No	Null
P03	P03_plate_2_Cell_#93	628480	2808	223.82	149.39	0.67	Yes	268	132	53.73	No	Null
P03	P03_plate_2_Cell_#94	820325	2808	292.14	194.27	0.66	Yes	8	8	0	No	Null
P03	P03_plate_2_Cell_#95	1362959	2808	485.38	284.44	0.59	Yes	46	12	0	No	Null
P03	P03_plate_2_Cell_#96	661021	2808	235.41	155.63	0.66	Yes	2	2	50	No	Null
P03	P03_plate_3_Cell_#01	872162	2808	310.6	545.5	1.76	No	2	2	0	No	Null
P03	P03_plate_3_Cell_#02	8705721	2808	3100.33	1308.42	0.42	Yes	832	477	6.25	Yes	Monocytes
P03	P03_plate_3_Cell_#03	6076312	2808	2163.93	977.86	0.45	Yes	172	127	26.16	No	Null
P03	P03_plate_3_Cell_#04	4008589	2808	1427.56	772.69	0.54	Yes	4456	589	2.38	Yes	NK
P03	P03_plate_3_Cell_#05	5201698	2808	1852.46	815.07	0.44	Yes	1098	879	0.27	Yes	Unclassified
P03	P03_plate_3_Cell_#06	2728358	2808	971.64	515	0.53	No	489	320	33.95	No	Null
P03	P03_plate_3_Cell_#07	5280233	2808	1880.42	897.55	0.48	Yes	235	116	0.85	No	Null
P03	P03_plate_3_Cell_#08	3809862	2808	1356.79	679.94	0.5	Yes	631	440	19.65	Yes	Unclassified
P03	P03_plate_3_Cell_#09	411636	2808	146.59	96.89	0.66	Yes	92	81	1.09	No	Null
P03	P03_plate_3_Cell_#10	5636	2808	2.01	2.34	1.16	No	534	487	0.37	Yes	Unclassified
P03	P03_plate_3_Cell_#11	261930	2808	93.28	63.37	0.68	No	265	256	0.75	No	Null
P03	P03_plate_3_Cell_#12	579757	2808	206.47	134.28	0.65	No	211	134	38.39	No	Null
P03	P03_plate_3_Cell_#13	486000	2808	173.08	113.85	0.66	Yes	1776	327	4.11	Yes	B
P03	P03_plate_3_Cell_#14	264054	2808	94.04	68.73	0.73	No	28	28	0	No	Null
P03	P03_plate_3_Cell_#15	700264	2808	249.38	159.67	0.64	Yes	1	1	0	No	Null
P03	P03_plate_3_Cell_#16	134522	2808	47.91	35.07	0.73	No	301	100	0	No	Null
P03	P03_plate_3_Cell_#17	28890	2808	10.29	14.92	1.45	No	488	192	0.41	No	Null
P03	P03_plate_3_Cell_#18	1205971	2808	429.48	210.3	0.49	Yes	3921	1193	1.38	Yes	B
P03	P03_plate_3_Cell_#19	1638881	2808	583.65	335.75	0.58	Yes	3726	695	3.68	Yes	NK
P03	P03_plate_3_Cell_#20	1633892	2808	581.87	294.84	0.51	Yes	1295	1066	3.86	Yes	Unclassified
P03	P03_plate_3_Cell_#21	785439	2808	279.71	167.97	0.6	Yes	720	606	10	Yes	Unclassified
P03	P03_plate_3_Cell_#22	1579901	2808	562.64	323.17	0.57	No	4	4	75	No	Null
P03	P03_plate_3_Cell_#23	2197952	2808	782.75	424.28	0.54	Yes	13	12	38.46	No	Null
P03	P03_plate_3_Cell_#24	3389250	2808	1207	611.8	0.51	Yes	118	46	61.86	No	Null
P03	P03_plate_3_Cell_#25	215659	2808	76.8	49.72	0.65	No	4963	677	1.81	Yes	NK
P03	P03_plate_3_Cell_#26	1529329	2808	544.63	288.72	0.53	Yes	247	237	0	No	Null
P03	P03_plate_3_Cell_#27	1244109	2808	443.06	253.21	0.57	Yes	313	107	66.77	No	Null
P03	P03_plate_3_Cell_#28	1675670	2808	596.75	328.48	0.55	Yes	5038	1324	5.04	Yes	B
P03	P03_plate_3_Cell_#29	853956	2808	304.12	181.32	0.6	Yes	280	36	90.71	No	Null
P03	P03_plate_3_Cell_#30	938424	2808	334.2	197.56	0.59	Yes	13	11	61.54	No	Null
P03	P03_plate_3_Cell_#31	1274498	2808	453.88	263.66	0.58	Yes	4064	1147	3.76	Yes	NK
P03	P03_plate_3_Cell_#32	2874889	2808	1023.82	530.4	0.52	Yes	2424	773	3.26	Yes	B
P03	P03_plate_3_Cell_#33	3702725	2808	1318.63	624.46	0.47	Yes	34	34	0	No	Null
P03	P03_plate_3_Cell_#34	3152094	2808	1122.54	557.41	0.5	Yes	661	596	2.12	Yes	Unclassified
P03	P03_plate_3_Cell_#35	4532696	2808	1614.21	850.58	0.53	No	794	681	1.39	Yes	Unclassified
P03	P03_plate_3_Cell_#36	2470604	2808	879.84	452.54	0.51	Yes	117	106	0	No	Null
P03	P03_plate_3_Cell_#37	2742533	2808	976.69	461.21	0.47	Yes	2	2	0	No	Null
P03	P03_plate_3_Cell_#38	2013425	2808	717.03	376.71	0.53	Yes	1	1	0	No	Null
P03	P03_plate_3_Cell_#39	3180687	2808	1132.72	557.76	0.49	Yes	565	478	7.96	Yes	Unclassified
P03	P03_plate_3_Cell_#40	1796	2808	0.64	1.46	2.28	No	308	45	89.29	No	Null
P03	P03_plate_3_Cell_#41	1690093	2808	601.88	315.16	0.52	Yes	180	34	85.56	No	Null
P03	P03_plate_3_Cell_#42	2084896	2808	742.48	379.6	0.51	Yes	8170	749	5.04	Yes	B
P03	P03_plate_3_Cell_#43	2626837	2808	935.48	478.72	0.51	Yes	946	694	0.11	Yes	Unclassified
P03	P03_plate_3_Cell_#44	1796680	2808	639.84	327.85	0.51	Yes	10033	1300	3.74	Yes	Monocytes
P03	P03_plate_3_Cell_#45	1097579	2808	390.88	223.86	0.57	Yes	314	249	3.18	No	Null
P03	P03_plate_3_Cell_#46	2037784	2808	725.71	378.8	0.52	Yes	1	1	100	No	Null
P03	P03_plate_3_Cell_#47	1878995	2808	669.16	365.44	0.55	Yes	8	7	25	No	Null
P03	P03_plate_3_Cell_#48	1936352	2808	689.58	362.55	0.53	Yes	6283	621	3.42	Yes	T
P03	P03_plate_3_Cell_#49	7569615	2808	2695.73	1081.65	0.4	Yes	207	58	71.5	No	Null
P03	P03_plate_3_Cell_#50	8053244	2808	2867.96	1193.02	0.42	Yes	12	9	75	No	Null
P03	P03_plate_3_Cell_#51	7863692	2808	2800.46	1163.17	0.42	Yes	267	71	76.78	No	Null
P03	P03_plate_3_Cell_#52	15583890	2808	5549.82	1695.2	0.31	Yes	6767	671	3.84	Yes	NK
P03	P03_plate_3_Cell_#53	3910685	2808	1392.69	639.7	0.46	Yes	2	2	0	No	Null
P03	P03_plate_3_Cell_#54	6606923	2808	2352.89	992.99	0.42	Yes	5	3	80	No	Null
P03	P03_plate_3_Cell_#55	5631013	2808	2005.35	872.45	0.44	Yes	348	55	80.75	No	Null
P03	P03_plate_3_Cell_#56	4211177	2808	1499.71	687.12	0.46	Yes	228	206	0.88	No	Null
P03	P03_plate_3_Cell_#57	2799901	2808	997.12	522.68	0.52	Yes	291	37	89.35	No	Null
P03	P03_plate_3_Cell_#58	1465127	2808	521.77	310.73	0.6	Yes	0	0	0	No	Null
P03	P03_plate_3_Cell_#59	2832123	2808	1008.59	523.99	0.52	Yes	105	78	25.71	No	Null
P03	P03_plate_3_Cell_#60	4507626	2808	1605.28	764.42	0.48	Yes	40	22	2.5	No	Null
P03	P03_plate_3_Cell_#61	1217563	2808	433.61	260.94	0.6	No	64	64	1.56	No	Null
P03	P03_plate_3_Cell_#62	1628822	2808	580.06	333.7	0.58	Yes	238	19	95.8	No	Null
P03	P03_plate_3_Cell_#63	133282	2808	47.47	31.02	0.65	No	41	40	2.44	No	Null
P03	P03_plate_3_Cell_#64	3307194	2808	1177.78	593.77	0.5	Yes	365	43	90.14	No	Null
P03	P03_plate_3_Cell_#65	4414733	2808	1572.2	728.01	0.46	Yes	585	92	34.7	No	Null
P03	P03_plate_3_Cell_#66	20156	2808	7.18	5.02	0.7	No	21	19	0	No	Null
P03	P03_plate_3_Cell_#67	2761403	2808	983.41	462.7	0.47	Yes	8690	825	4.67	Yes	B
P03	P03_plate_3_Cell_#68	2428860	2808	864.98	479.19	0.55	Yes	10119	1253	3.14	Yes	Monocytes
P03	P03_plate_3_Cell_#69	2037207	2808	725.5	391.79	0.54	Yes	86	44	33.72	No	Null
P03	P03_plate_3_Cell_#70	3037902	2808	1081.87	567.89	0.52	Yes	12	8	75	No	Null
P03	P03_plate_3_Cell_#71	2265198	2808	806.69	440.85	0.55	Yes	73	62	0	No	Null
P03	P03_plate_3_Cell_#72	4610089	2808	1641.77	714.19	0.44	Yes	131	24	88.55	No	Null
P03	P03_plate_3_Cell_#73	699211	2808	249.01	154.85	0.62	Yes	1719	618	3.55	Yes	B
P03	P03_plate_3_Cell_#74	489870	2808	174.46	113.68	0.65	Yes	7	5	71.43	No	Null
P03	P03_plate_3_Cell_#75	694615	2808	247.37	158.81	0.64	Yes	277	113	52.71	No	Null
P03	P03_plate_3_Cell_#76	2260400	2808	804.99	435.85	0.54	Yes	2158	1939	8.39	Yes	Unclassified
P03	P03_plate_3_Cell_#77	482407	2808	171.8	109.42	0.64	Yes	2	1	100	No	Null
P03	P03_plate_3_Cell_#78	792484	2808	282.22	167.48	0.59	Yes	1	1	100	No	Null
P03	P03_plate_3_Cell_#79	282375	2808	100.56	70.02	0.7	No	2	2	0	No	Null
P03	P03_plate_3_Cell_#80	3613253	2808	1286.77	646.3	0.5	Yes	21	19	9.52	No	Null
P03	P03_plate_3_Cell_#81	720155	2808	256.47	166.93	0.65	Yes	223	93	54.71	No	Null
P03	P03_plate_3_Cell_#82	392315	2808	139.71	96.98	0.69	No	4	4	50	No	Null
P03	P03_plate_3_Cell_#83	547953	2808	195.14	124.74	0.64	Yes	247	19	92.31	No	Null
P03	P03_plate_3_Cell_#84	452908	2808	161.29	108.09	0.67	Yes	516	96	0	No	Null
P03	P03_plate_3_Cell_#85	290900	2808	103.6	69.73	0.67	No	7	6	57.14	No	Null
P03	P03_plate_3_Cell_#86	439220	2808	156.42	100.86	0.64	Yes	455	179	1.76	No	Null
P03	P03_plate_3_Cell_#87	381968	2808	136.03	95.7	0.7	Yes	256	99	57.42	No	Null
P03	P03_plate_3_Cell_#88	3888035	2808	1384.63	675.94	0.49	Yes	1	1	0	No	Null
P03	P03_plate_3_Cell_#89	56474	2808	20.11	13.81	0.69	No	70	9	94.29	No	Null
P03	P03_plate_3_Cell_#90	512627	2808	182.56	116.75	0.64	Yes	1	1	100	No	Null
P03	P03_plate_3_Cell_#91	860237	2808	306.35	182.09	0.59	Yes	300	44	85.33	No	Null
P03	P03_plate_3_Cell_#92	704655	2808	250.95	152.25	0.61	Yes	22	14	9.09	No	Null
P03	P03_plate_3_Cell_#93	393306	2808	140.07	91.7	0.65	Yes	5020	853	3.43	Yes	B
P03	P03_plate_3_Cell_#94	946478	2808	337.06	193.66	0.57	Yes	4	4	100	No	Null
P03	P03_plate_3_Cell_#95	800309	2808	285.01	176.92	0.62	Yes	698	272	2.15	No	Null
P03	P03_plate_3_Cell_#96	2461951	2808	876.76	460.59	0.53	Yes	1	1	100	No	Null
P04	P04_plate_1_Cell_#01	4580430	2808	1631.21	493.33	0.3	Yes	80	78	1.25	No	Null
P04	P04_plate_1_Cell_#02	36940	2808	13.16	10.15	0.77	No	31	31	3.23	No	Null
P04	P04_plate_1_Cell_#03	3955700	2808	1408.73	427.04	0.3	Yes	81	79	0	No	Null
P04	P04_plate_1_Cell_#04	3172726	2808	1129.89	352.6	0.31	Yes	60	59	1.67	No	Null
P04	P04_plate_1_Cell_#05	3694230	2808	1315.61	415.13	0.32	Yes	121	119	0	No	Null
P04	P04_plate_1_Cell_#06	7011	2808	2.5	2.37	0.95	No	38	37	0	No	Null
P04	P04_plate_1_Cell_#07	89069	2808	31.72	13.14	0.41	No	198	193	0.51	No	Null
P04	P04_plate_1_Cell_#08	5492156	2808	1955.9	641.78	0.33	Yes	658	590	0	Yes	Unclassified
P04	P04_plate_1_Cell_#09	1437908	2808	512.08	192.6	0.38	Yes	21	21	4.76	No	Null
P04	P04_plate_1_Cell_#10	4236715	2808	1508.8	463.24	0.31	Yes	82	79	1.22	No	Null
P04	P04_plate_1_Cell_#11	1872213	2808	666.74	220.22	0.33	Yes	70	67	0	No	Null
P04	P04_plate_1_Cell_#12	4693363	2808	1671.43	512.55	0.31	Yes	97	96	0	No	Null
P04	P04_plate_1_Cell_#13	4993132	2808	1778.18	534.47	0.3	Yes	143	137	2.1	No	Null
P04	P04_plate_1_Cell_#14	2723698	2808	969.98	304.49	0.31	Yes	113	100	1.77	No	Null
P04	P04_plate_1_Cell_#15	5717873	2808	2036.28	618.06	0.3	Yes	173	166	0	No	Null
P04	P04_plate_1_Cell_#16	4999324	2808	1780.39	581.65	0.33	Yes	73	72	0	No	Null
P04	P04_plate_1_Cell_#17	2568	2808	0.91	1.42	1.56	No	156	82	0	No	Null
P04	P04_plate_1_Cell_#18	15681	2808	5.58	3.7	0.66	No	75	65	0	No	Null
P04	P04_plate_1_Cell_#19	2717541	2808	967.79	301.45	0.31	Yes	105	104	2.86	No	Null
P04	P04_plate_1_Cell_#20	3085445	2808	1098.81	343.81	0.31	Yes	136	133	2.21	No	Null
P04	P04_plate_1_Cell_#21	2546751	2808	906.96	285.42	0.31	Yes	80	75	1.25	No	Null
P04	P04_plate_1_Cell_#22	6921	2808	2.46	19.57	7.96	No	71	70	0	No	Null
P04	P04_plate_1_Cell_#23	3421	2808	1.22	1.7	1.39	No	1094	935	0.09	Yes	Unclassified
P04	P04_plate_1_Cell_#24	4086851	2808	1455.43	471.05	0.32	Yes	287	279	0	No	Null
P04	P04_plate_1_Cell_#25	2856565	2808	1017.3	309.47	0.3	Yes	76	73	1.32	No	Null
P04	P04_plate_1_Cell_#26	2653983	2808	945.15	373.65	0.4	Yes	87	84	5.75	No	Null
P04	P04_plate_1_Cell_#27	3230956	2808	1150.63	366.9	0.32	Yes	132	118	0.76	No	Null
P04	P04_plate_1_Cell_#28	4388054	2808	1562.7	491.97	0.31	Yes	59	58	0	No	Null
P04	P04_plate_1_Cell_#29	3319	2808	1.18	1.61	1.36	No	10	10	0	No	Null
P04	P04_plate_1_Cell_#30	1516077	2808	539.91	186.83	0.35	Yes	131	116	6.87	No	Null
P04	P04_plate_1_Cell_#31	3792114	2808	1350.47	421.31	0.31	Yes	415	387	0.24	Yes	Unclassified
P04	P04_plate_1_Cell_#32	4429282	2808	1577.38	490.54	0.31	Yes	458	424	0	Yes	Unclassified
P04	P04_plate_1_Cell_#33	3291442	2808	1172.17	354.72	0.3	Yes	96	93	4.17	No	Null
P04	P04_plate_1_Cell_#34	2961462	2808	1054.65	334.6	0.32	Yes	35	35	0	No	Null
P04	P04_plate_1_Cell_#35	871	2808	0.31	0.86	2.77	No	29	28	0	No	Null
P04	P04_plate_1_Cell_#36	3375	2808	1.2	1.72	1.43	No	11	11	0	No	Null
P04	P04_plate_1_Cell_#37	3925747	2808	1398.06	428.58	0.31	Yes	105	94	0.95	No	Null
P04	P04_plate_1_Cell_#38	7718	2808	2.75	2.46	0.89	No	3	3	0	No	Null
P04	P04_plate_1_Cell_#39	3494067	2808	1244.33	392.9	0.32	Yes	426	398	0.23	Yes	Unclassified
P04	P04_plate_1_Cell_#40	1808	2808	0.64	1.25	1.95	No	142	135	0	No	Null
P04	P04_plate_1_Cell_#41	1362291	2808	485.15	146.18	0.3	Yes	136	106	0.74	No	Null
P04	P04_plate_1_Cell_#42	2838248	2808	1010.77	317.5	0.31	Yes	177	163	0.56	No	Null
P04	P04_plate_1_Cell_#43	3758111	2808	1338.36	422.74	0.32	Yes	97	90	5.15	No	Null
P04	P04_plate_1_Cell_#44	2699	2808	0.96	1.62	1.69	No	6	6	0	No	Null
P04	P04_plate_1_Cell_#45	3396854	2808	1209.71	380.61	0.31	Yes	94	84	0	No	Null
P04	P04_plate_1_Cell_#46	34971	2808	12.45	7.17	0.58	No	17	17	0	No	Null
P04	P04_plate_1_Cell_#47	4284319	2808	1525.75	468.47	0.31	Yes	222	167	0	No	Null
P04	P04_plate_1_Cell_#48	3016519	2808	1074.26	335.68	0.31	Yes	212	203	1.42	No	Null
P04	P04_plate_1_Cell_#49	3279510	2808	1167.92	355.3	0.3	Yes	345	270	3.48	No	Null
P04	P04_plate_1_Cell_#50	4093	2808	1.46	1.81	1.24	No	25	25	0	No	Null
P04	P04_plate_1_Cell_#51	53274	2808	18.97	8.51	0.45	No	38	38	0	No	Null
P04	P04_plate_1_Cell_#52	4898459	2808	1744.47	541.9	0.31	Yes	261	214	1.15	No	Null
P04	P04_plate_1_Cell_#53	9195	2808	3.27	2.82	0.86	No	21	21	0	No	Null
P04	P04_plate_1_Cell_#54	2829558	2808	1007.68	316.78	0.31	Yes	312	258	2.88	No	Null
P04	P04_plate_1_Cell_#55	3607547	2808	1284.74	397.99	0.31	Yes	140	134	0	No	Null
P04	P04_plate_1_Cell_#56	3951936	2808	1407.38	434.5	0.31	Yes	259	248	0	No	Null
P04	P04_plate_1_Cell_#57	3600917	2808	1282.38	393.05	0.31	Yes	93	86	3.23	No	Null
P04	P04_plate_1_Cell_#58	3218313	2808	1146.12	374.45	0.33	Yes	268	197	1.12	No	Null
P04	P04_plate_1_Cell_#59	4200194	2808	1495.8	472.87	0.32	Yes	47	47	4.26	No	Null
P04	P04_plate_1_Cell_#60	2789	2808	0.99	1.44	1.45	No	23	23	0	No	Null
P04	P04_plate_1_Cell_#61	31914	2808	11.37	5.64	0.5	No	29	29	0	No	Null
P04	P04_plate_1_Cell_#62	2121369	2808	755.47	272.09	0.36	Yes	63	58	1.59	No	Null
P04	P04_plate_1_Cell_#63	157030	2808	55.92	22.95	0.41	No	211	205	0	No	Null
P04	P04_plate_1_Cell_#64	5453896	2808	1942.27	611.83	0.32	Yes	192	187	1.04	No	Null
P04	P04_plate_1_Cell_#65	3124262	2808	1112.63	339.72	0.31	Yes	140	122	4.29	No	Null
P04	P04_plate_1_Cell_#66	1041	2808	0.37	0.91	2.46	No	17	17	0	No	Null
P04	P04_plate_1_Cell_#67	3167	2808	1.13	1.59	1.41	No	11	11	0	No	Null
P04	P04_plate_1_Cell_#68	23931	2808	8.52	4.97	0.58	No	36	36	0	No	Null
P04	P04_plate_1_Cell_#69	4320851	2808	1538.76	489.99	0.32	Yes	101	98	1.98	No	Null
P04	P04_plate_1_Cell_#70	3905971	2808	1391.02	433.61	0.31	Yes	171	146	2.34	No	Null
P04	P04_plate_1_Cell_#71	1808802	2808	644.16	749.26	1.16	No	44	44	0	No	Null
P04	P04_plate_1_Cell_#72	2720945	2808	969	317.35	0.33	Yes	171	165	0	No	Null
P04	P04_plate_1_Cell_#73	3790099	2808	1349.75	418.06	0.31	Yes	99	99	0	No	Null
P04	P04_plate_1_Cell_#74	3308453	2808	1178.22	378.06	0.32	Yes	84	73	2.38	No	Null
P04	P04_plate_1_Cell_#75	5343	2808	1.9	2.18	1.15	No	29	29	0	No	Null
P04	P04_plate_1_Cell_#76	3268556	2808	1164.02	380.95	0.33	Yes	671	669	0.15	Yes	Unclassified
P04	P04_plate_1_Cell_#77	2737	2808	0.97	1.59	1.64	No	5	5	0	No	Null
P04	P04_plate_1_Cell_#78	2132009	2808	759.26	246.72	0.32	Yes	98	85	1.02	No	Null
P04	P04_plate_1_Cell_#79	7492	2808	2.67	2.43	0.91	No	78	72	0	No	Null
P04	P04_plate_1_Cell_#80	3066174	2808	1091.94	343.98	0.32	Yes	103	95	0	No	Null
P04	P04_plate_1_Cell_#81	5077614	2808	1808.27	563.91	0.31	Yes	180	168	1.11	No	Null
P04	P04_plate_1_Cell_#82	3189377	2808	1135.82	368.83	0.32	Yes	250	202	4	No	Null
P04	P04_plate_1_Cell_#83	2934502	2808	1045.05	335.88	0.32	Yes	89	74	4.49	No	Null
P04	P04_plate_1_Cell_#84	3543442	2808	1261.91	397.54	0.32	Yes	118	102	5.08	No	Null
P04	P04_plate_1_Cell_#85	2088	2808	0.74	1.26	1.7	No	8	8	0	No	Null
P04	P04_plate_1_Cell_#86	1795	2808	0.64	1.19	1.86	No	28	28	0	No	Null
P04	P04_plate_1_Cell_#87	1088058	2808	387.49	284.24	0.73	No	336	328	0	Yes	Unclassified
P04	P04_plate_1_Cell_#88	1158	2808	0.41	1.02	2.49	No	109	106	0	No	Null
P04	P04_plate_1_Cell_#89	5113	2808	1.82	1.96	1.08	No	5	5	20	No	Null
P04	P04_plate_1_Cell_#90	3221982	2808	1147.43	362.02	0.32	Yes	114	106	0	No	Null
P04	P04_plate_1_Cell_#91	1853	2808	0.66	1.35	2.05	No	42	41	0	No	Null
P04	P04_plate_1_Cell_#92	2834442	2808	1009.42	299.95	0.3	Yes	83	82	1.2	No	Null
P04	P04_plate_1_Cell_#93	4523	2808	1.61	1.88	1.17	No	41	40	0	No	Null
P04	P04_plate_1_Cell_#94	2829557	2808	1007.68	326.94	0.32	Yes	119	104	0	No	Null
P04	P04_plate_1_Cell_#95	5387116	2808	1918.49	597.72	0.31	Yes	97	90	0	No	Null
P04	P04_plate_1_Cell_#96	3924893	2808	1397.75	441.64	0.32	Yes	59	58	0	No	Null
P04	P04_plate_2_Cell_#01	4257157	2808	1516.08	490.93	0.32	Yes	54	54	0	No	Null
P04	P04_plate_2_Cell_#02	4314518	2808	1536.51	494.07	0.32	Yes	97	89	3.09	No	Null
P04	P04_plate_2_Cell_#03	3659	2808	1.3	1.66	1.28	No	30	29	0	No	Null
P04	P04_plate_2_Cell_#04	53145	2808	18.93	11.17	0.59	No	38	38	0	No	Null
P04	P04_plate_2_Cell_#05	4739327	2808	1687.79	552.28	0.33	Yes	63	63	0	No	Null
P04	P04_plate_2_Cell_#06	3520318	2808	1253.67	401.7	0.32	Yes	46	45	4.35	No	Null
P04	P04_plate_2_Cell_#07	72977	2808	25.99	11.02	0.42	No	160	159	0.62	No	Null
P04	P04_plate_2_Cell_#08	4862515	2808	1731.66	550.65	0.32	Yes	409	381	0.24	Yes	Unclassified
P04	P04_plate_2_Cell_#09	3227	2808	1.15	1.51	1.31	No	14	14	0	No	Null
P04	P04_plate_2_Cell_#10	39189	2808	13.96	6.89	0.49	No	55	55	0	No	Null
P04	P04_plate_2_Cell_#11	2943654	2808	1048.31	335.04	0.32	Yes	122	114	4.92	No	Null
P04	P04_plate_2_Cell_#12	4893802	2808	1742.81	536.59	0.31	Yes	128	122	1.56	No	Null
P04	P04_plate_2_Cell_#13	5433257	2808	1934.92	609.41	0.31	Yes	115	114	0	No	Null
P04	P04_plate_2_Cell_#14	4581310	2808	1631.52	515.18	0.32	Yes	146	129	4.11	No	Null
P04	P04_plate_2_Cell_#15	33969	2808	12.1	6.24	0.52	No	49	49	0	No	Null
P04	P04_plate_2_Cell_#16	61407	2808	21.87	9.57	0.44	No	44	44	0	No	Null
P04	P04_plate_2_Cell_#17	4919968	2808	1752.13	542.43	0.31	Yes	175	121	0.57	No	Null
P04	P04_plate_2_Cell_#18	2729104	2808	971.9	307.53	0.32	Yes	123	118	0	No	Null
P04	P04_plate_2_Cell_#19	4633435	2808	1650.08	550.46	0.33	Yes	154	146	3.25	No	Null
P04	P04_plate_2_Cell_#20	3560006	2808	1267.81	401.03	0.32	Yes	155	154	0	No	Null
P04	P04_plate_2_Cell_#21	2882352	2808	1026.48	327.7	0.32	Yes	129	124	1.55	No	Null
P04	P04_plate_2_Cell_#22	4338680	2808	1545.11	508.4	0.33	Yes	87	87	0	No	Null
P04	P04_plate_2_Cell_#23	42684	2808	15.2	7.19	0.47	No	596	545	0	Yes	Unclassified
P04	P04_plate_2_Cell_#24	6004462	2808	2138.34	659.32	0.31	Yes	176	173	0.57	No	Null
P04	P04_plate_2_Cell_#25	3795413	2808	1351.64	426.26	0.32	Yes	106	105	2.83	No	Null
P04	P04_plate_2_Cell_#26	4340207	2808	1545.66	480.73	0.31	Yes	138	131	0.72	No	Null
P04	P04_plate_2_Cell_#27	5319282	2808	1894.33	593.55	0.31	Yes	153	148	0.65	No	Null
P04	P04_plate_2_Cell_#28	2073	2808	0.74	1.84	2.49	No	182	181	0	No	Null
P04	P04_plate_2_Cell_#29	8542	2808	3.04	27.77	9.13	No	9	8	22.22	No	Null
P04	P04_plate_2_Cell_#30	5065	2808	1.8	2.13	1.18	No	72	71	0	No	Null
P04	P04_plate_2_Cell_#31	3812890	2808	1357.87	439.9	0.32	Yes	270	259	0.37	No	Null
P04	P04_plate_2_Cell_#32	190425	2808	67.82	24.99	0.37	No	278	261	0	No	Null
P04	P04_plate_2_Cell_#33	4004367	2808	1426.06	442.08	0.31	Yes	91	83	2.2	No	Null
P04	P04_plate_2_Cell_#34	767	2808	0.27	1.44	5.33	No	65	63	0	No	Null
P04	P04_plate_2_Cell_#35	1024	2808	0.36	0.9	2.5	No	154	148	0	No	Null
P04	P04_plate_2_Cell_#36	3876	2808	1.38	1.82	1.32	No	26	26	0	No	Null
P04	P04_plate_2_Cell_#37	4326984	2808	1540.95	467.97	0.3	Yes	98	80	1.02	No	Null
P04	P04_plate_2_Cell_#38	50888	2808	18.12	52.24	2.88	No	16	16	0	No	Null
P04	P04_plate_2_Cell_#39	4196829	2808	1494.6	490.04	0.33	Yes	316	296	0	No	Null
P04	P04_plate_2_Cell_#40	5045114	2808	1796.69	550.2	0.31	Yes	97	96	0	No	Null
P04	P04_plate_2_Cell_#41	1800274	2808	641.12	195.08	0.3	Yes	135	105	1.48	No	Null
P04	P04_plate_2_Cell_#42	3573674	2808	1272.68	403.4	0.32	Yes	185	151	3.78	No	Null
P04	P04_plate_2_Cell_#43	562	2808	0.2	0.92	4.6	No	91	88	1.1	No	Null
P04	P04_plate_2_Cell_#44	484	2808	0.17	0.76	4.47	No	8	8	0	No	Null
P04	P04_plate_2_Cell_#45	2380	2808	0.85	9.49	11.16	No	20	20	0	No	Null
P04	P04_plate_2_Cell_#46	4522	2808	1.61	12.63	7.84	No	20	20	0	No	Null
P04	P04_plate_2_Cell_#47	734	2808	0.26	5.22	20.08	No	155	106	0	No	Null
P04	P04_plate_2_Cell_#48	597	2808	0.21	1.2	5.71	No	100	100	0	No	Null
P04	P04_plate_2_Cell_#49	1315297	2808	468.41	160.11	0.34	Yes	45	41	8.89	No	Null
P04	P04_plate_2_Cell_#50	3669421	2808	1306.77	421.77	0.32	Yes	62	58	0	No	Null
P04	P04_plate_2_Cell_#51	5821083	2808	2073.04	655.72	0.32	Yes	219	180	1.83	No	Null
P04	P04_plate_2_Cell_#52	6142967	2808	2187.67	683.55	0.31	Yes	158	122	2.53	No	Null
P04	P04_plate_2_Cell_#53	3935900	2808	1401.67	453.78	0.32	Yes	66	64	1.52	No	Null
P04	P04_plate_2_Cell_#54	41598	2808	14.81	7.06	0.48	No	29	29	0	No	Null
P04	P04_plate_2_Cell_#55	4026729	2808	1434.02	440.55	0.31	Yes	119	116	0	No	Null
P04	P04_plate_2_Cell_#56	86655	2808	30.86	12.56	0.41	No	161	156	0	No	Null
P04	P04_plate_2_Cell_#57	4954687	2808	1764.49	552.88	0.31	Yes	132	107	3.79	No	Null
P04	P04_plate_2_Cell_#58	4277988	2808	1523.5	500.37	0.33	Yes	182	136	2.75	No	Null
P04	P04_plate_2_Cell_#59	2579835	2808	918.74	317.77	0.35	Yes	36	31	8.33	No	Null
P04	P04_plate_2_Cell_#60	6033164	2808	2148.56	684.64	0.32	Yes	149	132	6.71	No	Null
P04	P04_plate_2_Cell_#61	3599286	2808	1281.8	470.25	0.37	No	202	155	1.49	No	Null
P04	P04_plate_2_Cell_#62	1379	2808	0.49	1.36	2.78	No	22	22	0	No	Null
P04	P04_plate_2_Cell_#63	9474	2808	3.37	2.79	0.83	No	92	90	0	No	Null
P04	P04_plate_2_Cell_#64	3657409	2808	1302.5	439.97	0.34	Yes	134	130	0.75	No	Null
P04	P04_plate_2_Cell_#65	4150290	2808	1478.02	461.98	0.31	Yes	132	122	0	No	Null
P04	P04_plate_2_Cell_#66	4497	2808	1.6	1.85	1.16	No	7	7	0	No	Null
P04	P04_plate_2_Cell_#67	43217	2808	15.39	7.54	0.49	No	5	5	0	No	Null
P04	P04_plate_2_Cell_#68	5772476	2808	2055.73	654.05	0.32	Yes	199	159	1.01	No	Null
P04	P04_plate_2_Cell_#69	30657	2808	10.92	5.75	0.53	No	29	29	0	No	Null
P04	P04_plate_2_Cell_#70	6812073	2808	2425.95	749.32	0.31	Yes	312	207	3.53	No	Null
P04	P04_plate_2_Cell_#71	5213859	2808	1856.79	581.52	0.31	Yes	51	50	0	No	Null
P04	P04_plate_2_Cell_#72	3853100	2808	1372.19	545.48	0.4	Yes	72	71	0	No	Null
P04	P04_plate_2_Cell_#73	4577010	2808	1629.99	507.15	0.31	Yes	43	43	2.33	No	Null
P04	P04_plate_2_Cell_#74	2983	2808	1.06	2.68	2.53	No	11	11	0	No	Null
P04	P04_plate_2_Cell_#75	7713	2808	2.75	2.53	0.92	No	4	4	0	No	Null
P04	P04_plate_2_Cell_#76	4850266	2808	1727.3	538.02	0.31	Yes	484	480	0.21	Yes	Unclassified
P04	P04_plate_2_Cell_#77	2979	2808	1.06	1.51	1.42	No	14	14	0	No	Null
P04	P04_plate_2_Cell_#78	8478	2808	3.02	4.72	1.56	No	20	20	0	No	Null
P04	P04_plate_2_Cell_#79	5169107	2808	1840.85	579.42	0.31	Yes	87	78	2.3	No	Null
P04	P04_plate_2_Cell_#80	7751	2808	2.76	2.6	0.94	No	48	43	0	No	Null
P04	P04_plate_2_Cell_#81	6559439	2808	2335.98	754.19	0.32	Yes	232	194	3.02	No	Null
P04	P04_plate_2_Cell_#82	3622100	2808	1289.92	415.24	0.32	Yes	103	92	2.91	No	Null
P04	P04_plate_2_Cell_#83	5284	2808	1.88	2.45	1.3	No	19	19	0	No	Null
P04	P04_plate_2_Cell_#84	3583	2808	1.28	1.67	1.3	No	11	11	9.09	No	Null
P04	P04_plate_2_Cell_#85	4194	2808	1.49	1.86	1.25	No	7	7	0	No	Null
P04	P04_plate_2_Cell_#86	4012015	2808	1428.78	440.4	0.31	Yes	248	176	2.02	No	Null
P04	P04_plate_2_Cell_#87	5159631	2808	1837.48	576.38	0.31	Yes	210	208	0.48	No	Null
P04	P04_plate_2_Cell_#88	7182	2808	2.56	2.7	1.05	No	68	68	0	No	Null
P04	P04_plate_2_Cell_#89	959750	2808	341.79	100.7	0.29	Yes	232	152	6.03	No	Null
P04	P04_plate_2_Cell_#90	4057939	2808	1445.13	459.68	0.32	Yes	189	146	2.12	No	Null
P04	P04_plate_2_Cell_#91	7180	2808	2.56	2.47	0.96	No	27	27	0	No	Null
P04	P04_plate_2_Cell_#92	5858	2808	2.09	8.21	3.93	No	3	3	0	No	Null
P04	P04_plate_2_Cell_#93	4981	2808	1.77	1.95	1.1	No	16	16	0	No	Null
P04	P04_plate_2_Cell_#94	5553152	2808	1977.62	624.03	0.32	Yes	192	150	3.65	No	Null
P04	P04_plate_2_Cell_#95	799	2808	0.28	0.93	3.32	No	79	62	0	No	Null
P04	P04_plate_2_Cell_#96	1386	2808	0.49	1.03	2.1	No	30	27	0	No	Null
P04	P04_plate_3_Cell_#01	37280	2808	13.28	6.74	0.51	No	66	66	0	No	Null
P04	P04_plate_3_Cell_#02	5334536	2808	1899.76	616.69	0.32	Yes	67	67	0	No	Null
P04	P04_plate_3_Cell_#03	3333227	2808	1187.05	427.8	0.36	Yes	134	128	0	No	Null
P04	P04_plate_3_Cell_#04	4890832	2808	1741.75	589.06	0.34	Yes	123	121	0.81	No	Null
P04	P04_plate_3_Cell_#05	3434676	2808	1223.18	392.64	0.32	Yes	287	265	0	No	Null
P04	P04_plate_3_Cell_#06	2823771	2808	1005.62	331.46	0.33	Yes	182	168	0	No	Null
P04	P04_plate_3_Cell_#07	4868451	2808	1733.78	570.4	0.33	Yes	134	129	0	No	Null
P04	P04_plate_3_Cell_#08	4715626	2808	1679.35	532.65	0.32	Yes	24	24	0	No	Null
P04	P04_plate_3_Cell_#09	3170	2808	1.13	1.55	1.37	No	58	58	0	No	Null
P04	P04_plate_3_Cell_#10	40764	2808	14.52	7.04	0.48	No	174	165	0	No	Null
P04	P04_plate_3_Cell_#11	3161123	2808	1125.76	354.97	0.32	Yes	100	100	0	No	Null
P04	P04_plate_3_Cell_#12	4972678	2808	1770.9	553.2	0.31	Yes	129	126	0	No	Null
P04	P04_plate_3_Cell_#13	3548596	2808	1263.75	393.08	0.31	Yes	219	213	0	No	Null
P04	P04_plate_3_Cell_#14	3913134	2808	1393.57	438.74	0.31	Yes	56	51	0	No	Null
P04	P04_plate_3_Cell_#15	42025	2808	14.97	7.36	0.49	No	65	64	0	No	Null
P04	P04_plate_3_Cell_#16	4259154	2808	1516.79	490.35	0.32	Yes	36	36	0	No	Null
P04	P04_plate_3_Cell_#17	45359	2808	16.15	7.91	0.49	No	156	93	0	No	Null
P04	P04_plate_3_Cell_#18	2220266	2808	790.69	260.98	0.33	Yes	236	205	0	No	Null
P04	P04_plate_3_Cell_#19	367	2808	0.13	0.57	4.38	No	146	143	0	No	Null
P04	P04_plate_3_Cell_#20	5075426	2808	1807.49	555.82	0.31	Yes	309	298	0.32	No	Null
P04	P04_plate_3_Cell_#21	2585633	2808	920.81	292.45	0.32	Yes	215	201	0	No	Null
P04	P04_plate_3_Cell_#22	3521	2808	1.25	1.7	1.36	No	116	113	0.86	No	Null
P04	P04_plate_3_Cell_#23	3518527	2808	1253.04	401.53	0.32	Yes	588	546	0	Yes	Unclassified
P04	P04_plate_3_Cell_#24	3908534	2808	1391.93	464.24	0.33	Yes	140	139	0.71	No	Null
P04	P04_plate_3_Cell_#25	10373	2808	3.69	3.04	0.82	No	89	87	0	No	Null
P04	P04_plate_3_Cell_#26	3645806	2808	1298.36	402.31	0.31	Yes	99	98	0	No	Null
P04	P04_plate_3_Cell_#27	4577846	2808	1630.29	514.85	0.32	Yes	92	91	0	No	Null
P04	P04_plate_3_Cell_#28	4030665	2808	1435.42	445.47	0.31	Yes	232	221	0.43	No	Null
P04	P04_plate_3_Cell_#29	2005	2808	0.71	1.25	1.76	No	20	20	0	No	Null
P04	P04_plate_3_Cell_#30	3463	2808	1.23	3.02	2.46	No	92	90	1.09	No	Null
P04	P04_plate_3_Cell_#31	2147679	2808	764.84	259.77	0.34	Yes	168	162	0	No	Null
P04	P04_plate_3_Cell_#32	5157	2808	1.84	2.1	1.14	No	207	198	0	No	Null
P04	P04_plate_3_Cell_#33	3248103	2808	1156.73	351.53	0.3	Yes	78	77	0	No	Null
P04	P04_plate_3_Cell_#34	3291966	2808	1172.35	369.45	0.32	Yes	259	248	0.39	No	Null
P04	P04_plate_3_Cell_#35	4535656	2808	1615.26	505.57	0.31	Yes	154	149	0	No	Null
P04	P04_plate_3_Cell_#36	1220	2808	0.43	1.19	2.77	No	41	41	0	No	Null
P04	P04_plate_3_Cell_#37	5138	2808	1.83	8.62	4.71	No	26	26	0	No	Null
P04	P04_plate_3_Cell_#38	3311968	2808	1179.48	369.86	0.31	Yes	40	37	0	No	Null
P04	P04_plate_3_Cell_#39	3987672	2808	1420.11	445.48	0.31	Yes	223	209	0.45	No	Null
P04	P04_plate_3_Cell_#40	4072047	2808	1450.16	442.09	0.3	Yes	65	65	0	No	Null
P04	P04_plate_3_Cell_#41	1488315	2808	530.03	161.13	0.3	Yes	51	50	0	No	Null
P04	P04_plate_3_Cell_#42	3302173	2808	1175.99	363.28	0.31	Yes	61	61	0	No	Null
P04	P04_plate_3_Cell_#43	790	2808	0.28	0.87	3.11	No	144	143	0	No	Null
P04	P04_plate_3_Cell_#44	2457	2808	0.88	1.48	1.68	No	75	74	0	No	Null
P04	P04_plate_3_Cell_#45	2594912	2808	924.11	301.74	0.33	Yes	86	86	0	No	Null
P04	P04_plate_3_Cell_#46	4602	2808	1.64	1.96	1.2	No	190	179	0	No	Null
P04	P04_plate_3_Cell_#47	4872027	2808	1735.05	533.57	0.31	Yes	102	88	0.98	No	Null
P04	P04_plate_3_Cell_#48	369	2808	0.13	0.59	4.54	No	65	65	0	No	Null
P04	P04_plate_3_Cell_#49	3111983	2808	1108.26	357.58	0.32	Yes	91	89	0	No	Null
P04	P04_plate_3_Cell_#50	3974652	2808	1415.47	438.52	0.31	Yes	87	86	0	No	Null
P04	P04_plate_3_Cell_#51	4556509	2808	1622.69	507.01	0.31	Yes	49	49	0	No	Null
P04	P04_plate_3_Cell_#52	26536	2808	9.45	5.4	0.57	No	29	27	0	No	Null
P04	P04_plate_3_Cell_#53	3056818	2808	1088.61	351.18	0.32	Yes	70	70	0	No	Null
P04	P04_plate_3_Cell_#54	5197989	2808	1851.14	557.08	0.3	Yes	57	57	1.75	No	Null
P04	P04_plate_3_Cell_#55	3894	2808	1.39	15.09	10.86	No	63	63	0	No	Null
P04	P04_plate_3_Cell_#56	5910	2808	2.1	2.44	1.16	No	86	85	0	No	Null
P04	P04_plate_3_Cell_#57	26730	2808	9.52	11.43	1.2	No	51	49	0	No	Null
P04	P04_plate_3_Cell_#58	4239410	2808	1509.76	523.27	0.35	Yes	62	62	1.61	No	Null
P04	P04_plate_3_Cell_#59	50834	2808	18.1	9.65	0.53	No	58	58	0	No	Null
P04	P04_plate_3_Cell_#60	6619215	2808	2357.27	720.61	0.31	Yes	75	70	1.33	No	Null
P04	P04_plate_3_Cell_#61	2811229	2808	1001.15	382.79	0.38	Yes	101	98	0.99	No	Null
P04	P04_plate_3_Cell_#62	4899688	2808	1744.9	557.55	0.32	Yes	22	22	0	No	Null
P04	P04_plate_3_Cell_#63	7260	2808	2.59	2.43	0.94	No	71	71	0	No	Null
P04	P04_plate_3_Cell_#64	658068	2808	234.35	107	0.46	Yes	67	67	1.49	No	Null
P04	P04_plate_3_Cell_#65	2960221	2808	1054.21	320.69	0.3	Yes	34	34	0	No	Null
P04	P04_plate_3_Cell_#66	2034	2808	0.72	1.24	1.72	No	88	88	0	No	Null
P04	P04_plate_3_Cell_#67	16849	2808	6	4.01	0.67	No	41	41	0	No	Null
P04	P04_plate_3_Cell_#68	1940521	2808	691.07	243	0.35	Yes	71	69	4.23	No	Null
P04	P04_plate_3_Cell_#69	4880280	2808	1737.99	545.44	0.31	Yes	326	321	0	Yes	Unclassified
P04	P04_plate_3_Cell_#70	1800	2808	0.64	2.08	3.25	No	9	9	0	No	Null
P04	P04_plate_3_Cell_#71	1660	2808	0.59	7.93	13.44	No	10	10	10	No	Null
P04	P04_plate_3_Cell_#72	514	2808	0.18	0.65	3.61	No	63	63	0	No	Null
P04	P04_plate_3_Cell_#73	441929	2808	157.38	72.4	0.46	Yes	16	16	0	No	Null
P04	P04_plate_3_Cell_#74	2879077	2808	1025.31	330.81	0.32	Yes	62	62	1.61	No	Null
P04	P04_plate_3_Cell_#75	7711	2808	2.75	2.48	0.9	No	10	10	0	No	Null
P04	P04_plate_3_Cell_#76	5463170	2808	1945.57	575.51	0.3	Yes	1134	1131	0	Yes	Unclassified
P04	P04_plate_3_Cell_#77	3769470	2808	1342.4	459	0.34	Yes	27	27	0	No	Null
P04	P04_plate_3_Cell_#78	3354419	2808	1194.59	380.76	0.32	Yes	9	9	0	No	Null
P04	P04_plate_3_Cell_#79	11595	2808	4.13	3.13	0.76	No	21	21	0	No	Null
P04	P04_plate_3_Cell_#80	5264137	2808	1874.69	595.54	0.32	Yes	60	59	0	No	Null
P04	P04_plate_3_Cell_#81	694976	2808	247.5	101.12	0.41	Yes	166	164	0	No	Null
P04	P04_plate_3_Cell_#82	3605400	2808	1283.97	412.78	0.32	Yes	89	89	2.25	No	Null
P04	P04_plate_3_Cell_#83	2404698	2808	856.37	310.2	0.36	Yes	17	17	0	No	Null
P04	P04_plate_3_Cell_#84	2774421	2808	988.04	446.03	0.45	No	20	20	0	No	Null
P04	P04_plate_3_Cell_#85	8480	2808	3.02	10.72	3.55	No	101	97	0	No	Null
P04	P04_plate_3_Cell_#86	4078470	2808	1452.45	448.76	0.31	Yes	46	43	0	No	Null
P04	P04_plate_3_Cell_#87	5259663	2808	1873.1	579.36	0.31	Yes	83	83	0	No	Null
P04	P04_plate_3_Cell_#88	3786	2808	1.35	1.91	1.41	No	69	68	0	No	Null
P04	P04_plate_3_Cell_#89	257878	2808	91.84	30.23	0.33	No	11	11	0	No	Null
P04	P04_plate_3_Cell_#90	3617376	2808	1288.24	409.63	0.32	Yes	75	75	2.67	No	Null
P04	P04_plate_3_Cell_#91	5443839	2808	1938.69	599.57	0.31	Yes	40	40	0	No	Null
P04	P04_plate_3_Cell_#92	69722	2808	24.83	110.2	4.44	No	31	31	0	No	Null
P04	P04_plate_3_Cell_#93	4194441	2808	1493.75	464.76	0.31	Yes	140	138	2.14	No	Null
P04	P04_plate_3_Cell_#94	8390	2808	2.99	2.66	0.89	No	39	39	0	No	Null
P04	P04_plate_3_Cell_#95	6861395	2808	2443.52	751.9	0.31	Yes	29	29	0	No	Null
P04	P04_plate_3_Cell_#96	3242751	2808	1154.83	407.96	0.35	Yes	34	34	2.94	No	Null
P05	P05_plate_1_Cell_#01	2596981	2808	924.85	294.95	0.32	Yes	94	90	0	No	Null
P05	P05_plate_1_Cell_#02	3333729	2808	1187.23	362.61	0.31	Yes	128	121	1.56	No	Null
P05	P05_plate_1_Cell_#03	2976081	2808	1059.86	333.74	0.31	Yes	197	192	1.02	No	Null
P05	P05_plate_1_Cell_#04	2295795	2808	817.59	259.32	0.32	Yes	12	12	0	No	Null
P05	P05_plate_1_Cell_#05	36379	2808	12.96	16.61	1.28	No	454	414	0	Yes	Unclassified
P05	P05_plate_1_Cell_#06	1968266	2808	700.95	225.5	0.32	Yes	263	249	0.38	No	Null
P05	P05_plate_1_Cell_#07	2577052	2808	917.75	294.58	0.32	Yes	139	137	0	No	Null
P05	P05_plate_1_Cell_#08	3041000	2808	1082.98	347.69	0.32	Yes	391	360	0	Yes	Unclassified
P05	P05_plate_1_Cell_#09	1162013	2808	413.82	133.46	0.32	Yes	35	34	0	No	Null
P05	P05_plate_1_Cell_#10	3236127	2808	1152.47	354.61	0.31	Yes	238	221	1.26	No	Null
P05	P05_plate_1_Cell_#11	1611052	2808	573.74	187.33	0.33	Yes	132	129	0.76	No	Null
P05	P05_plate_1_Cell_#12	1690556	2808	602.05	259.2	0.43	Yes	146	141	0.68	No	Null
P05	P05_plate_1_Cell_#13	3328937	2808	1185.52	369.92	0.31	Yes	303	294	0.66	No	Null
P05	P05_plate_1_Cell_#14	2363726	2808	841.78	364.9	0.43	No	53	53	3.77	No	Null
P05	P05_plate_1_Cell_#15	2885916	2808	1027.75	329.49	0.32	Yes	152	144	3.95	No	Null
P05	P05_plate_1_Cell_#16	58906	2808	20.98	9.32	0.44	No	52	50	3.85	No	Null
P05	P05_plate_1_Cell_#17	2136490	2808	760.86	240.54	0.32	Yes	395	214	0.25	No	Null
P05	P05_plate_1_Cell_#18	1651493	2808	588.14	185.63	0.32	Yes	438	363	0.68	Yes	Unclassified
P05	P05_plate_1_Cell_#19	3276891	2808	1166.98	357.05	0.31	Yes	218	209	1.38	No	Null
P05	P05_plate_1_Cell_#20	2412055	2808	858.99	273.92	0.32	Yes	555	490	0	Yes	Unclassified
P05	P05_plate_1_Cell_#21	1925952	2808	685.88	221.47	0.32	Yes	383	355	0	Yes	Unclassified
P05	P05_plate_1_Cell_#22	2801424	2808	997.66	326.2	0.33	Yes	221	215	0.45	No	Null
P05	P05_plate_1_Cell_#23	2632702	2808	937.57	299.38	0.32	Yes	771	681	0.13	Yes	Unclassified
P05	P05_plate_1_Cell_#24	1841920	2808	655.95	414.18	0.63	No	127	123	0	No	Null
P05	P05_plate_1_Cell_#25	1941307	2808	691.35	228.93	0.33	Yes	108	106	0.93	No	Null
P05	P05_plate_1_Cell_#26	710379	2808	252.98	128.07	0.51	No	126	119	2.38	No	Null
P05	P05_plate_1_Cell_#27	3139206	2808	1117.95	358	0.32	Yes	83	80	2.41	No	Null
P05	P05_plate_1_Cell_#28	588961	2808	209.74	92.24	0.44	No	366	348	0	Yes	Unclassified
P05	P05_plate_1_Cell_#29	2882103	2808	1026.39	319.21	0.31	Yes	26	26	0	No	Null
P05	P05_plate_1_Cell_#30	1924041	2808	685.2	219.38	0.32	Yes	136	129	0	No	Null
P05	P05_plate_1_Cell_#31	2511677	2808	894.47	286.13	0.32	Yes	202	197	0.5	No	Null
P05	P05_plate_1_Cell_#32	3489346	2808	1242.64	388.72	0.31	Yes	247	233	0	No	Null
P05	P05_plate_1_Cell_#33	2018379	2808	718.8	231.96	0.32	Yes	48	46	0	No	Null
P05	P05_plate_1_Cell_#34	2217817	2808	789.82	256.28	0.32	Yes	323	296	0.31	No	Null
P05	P05_plate_1_Cell_#35	2775071	2808	988.27	347.21	0.35	No	241	231	0.83	No	Null
P05	P05_plate_1_Cell_#36	2045501	2808	728.45	246.41	0.34	Yes	65	63	0	No	Null
P05	P05_plate_1_Cell_#37	2791198	2808	994.02	313.06	0.31	Yes	75	68	2.67	No	Null
P05	P05_plate_1_Cell_#38	2212487	2808	787.92	251.39	0.32	Yes	30	29	6.67	No	Null
P05	P05_plate_1_Cell_#39	2031550	2808	723.49	236.98	0.33	Yes	218	208	0	No	Null
P05	P05_plate_1_Cell_#40	2393	2808	0.85	1.96	2.31	No	111	104	3.6	No	Null
P05	P05_plate_1_Cell_#41	893426	2808	318.17	99.96	0.31	Yes	66	61	1.52	No	Null
P05	P05_plate_1_Cell_#42	2115168	2808	753.26	243.75	0.32	Yes	39	39	0	No	Null
P05	P05_plate_1_Cell_#43	1046623	2808	372.73	178.16	0.48	No	208	201	0.48	No	Null
P05	P05_plate_1_Cell_#44	2183496	2808	777.6	251.32	0.32	Yes	115	115	0	No	Null
P05	P05_plate_1_Cell_#45	2511239	2808	894.32	289.76	0.32	Yes	90	88	1.11	No	Null
P05	P05_plate_1_Cell_#46	3130590	2808	1114.88	352.78	0.32	Yes	7	7	0	No	Null
P05	P05_plate_1_Cell_#47	2220179	2808	790.66	292.2	0.37	No	146	126	1.37	No	Null
P05	P05_plate_1_Cell_#48	2673221	2808	952	295.11	0.31	Yes	152	145	2.63	No	Null
P05	P05_plate_1_Cell_#49	28584	2808	10.18	8.64	0.85	No	79	69	0	No	Null
P05	P05_plate_1_Cell_#50	2302109	2808	819.84	267.8	0.33	Yes	57	54	1.75	No	Null
P05	P05_plate_1_Cell_#51	3533130	2808	1258.24	406.77	0.32	Yes	133	119	1.5	No	Null
P05	P05_plate_1_Cell_#52	2942186	2808	1047.79	348.93	0.33	Yes	67	61	5.97	No	Null
P05	P05_plate_1_Cell_#53	2265752	2808	806.89	264.37	0.33	Yes	60	59	1.67	No	Null
P05	P05_plate_1_Cell_#54	3226531	2808	1149.05	356.07	0.31	Yes	41	39	0	No	Null
P05	P05_plate_1_Cell_#55	2310729	2808	822.91	262.74	0.32	Yes	109	103	2.75	No	Null
P05	P05_plate_1_Cell_#56	1920696	2808	684.01	333.89	0.49	No	156	146	0	No	Null
P05	P05_plate_1_Cell_#57	2293483	2808	816.77	267.63	0.33	Yes	141	132	3.55	No	Null
P05	P05_plate_1_Cell_#58	2532152	2808	901.76	290.26	0.32	Yes	65	61	0	No	Null
P05	P05_plate_1_Cell_#59	3164565	2808	1126.98	365.2	0.32	Yes	57	50	14.04	No	Null
P05	P05_plate_1_Cell_#60	3762001	2808	1339.74	428.02	0.32	Yes	44	42	4.55	No	Null
P05	P05_plate_1_Cell_#61	2028928	2808	722.55	227.26	0.31	Yes	100	98	0	No	Null
P05	P05_plate_1_Cell_#62	2637856	2808	939.41	310.63	0.33	Yes	36	33	0	No	Null
P05	P05_plate_1_Cell_#63	100485	2808	35.79	15.02	0.42	No	92	85	1.09	No	Null
P05	P05_plate_1_Cell_#64	4612747	2808	1642.72	520.41	0.32	Yes	88	87	0	No	Null
P05	P05_plate_1_Cell_#65	2025616	2808	721.37	228.3	0.32	Yes	28	28	0	No	Null
P05	P05_plate_1_Cell_#66	2382444	2808	848.45	285.02	0.34	Yes	185	169	3.24	No	Null
P05	P05_plate_1_Cell_#67	2313997	2808	824.07	263.48	0.32	Yes	61	53	4.92	No	Null
P05	P05_plate_1_Cell_#68	2980887	2808	1061.57	343.3	0.32	Yes	102	93	4.9	No	Null
P05	P05_plate_1_Cell_#69	2892777	2808	1030.19	340.7	0.33	Yes	306	288	0.33	No	Null
P05	P05_plate_1_Cell_#70	4004663	2808	1426.16	439.24	0.31	Yes	66	59	12.12	No	Null
P05	P05_plate_1_Cell_#71	2803693	2808	998.47	319.27	0.32	Yes	35	30	5.71	No	Null
P05	P05_plate_1_Cell_#72	3029126	2808	1078.75	329.96	0.31	Yes	60	59	0	No	Null
P05	P05_plate_1_Cell_#73	2493534	2808	888.01	281.87	0.32	Yes	250	235	0	No	Null
P05	P05_plate_1_Cell_#74	2402593	2808	855.62	273.59	0.32	Yes	25	23	4	No	Null
P05	P05_plate_1_Cell_#75	3131294	2808	1115.13	356.36	0.32	Yes	81	79	3.7	No	Null
P05	P05_plate_1_Cell_#76	582939	2808	207.6	96.22	0.46	No	951	945	0	Yes	Unclassified
P05	P05_plate_1_Cell_#77	2414248	2808	859.77	274.32	0.32	Yes	50	46	8	No	Null
P05	P05_plate_1_Cell_#78	4366	2808	1.55	1.84	1.19	No	52	50	1.92	No	Null
P05	P05_plate_1_Cell_#79	2824842	2808	1006	323.85	0.32	Yes	50	49	2	No	Null
P05	P05_plate_1_Cell_#80	1211421	2808	431.42	317	0.73	No	54	48	0	No	Null
P05	P05_plate_1_Cell_#81	2918046	2808	1039.19	333.99	0.32	Yes	116	111	1.72	No	Null
P05	P05_plate_1_Cell_#82	2117619	2808	754.14	267.16	0.35	Yes	47	46	2.13	No	Null
P05	P05_plate_1_Cell_#83	2311290	2808	823.11	267.5	0.32	Yes	9	9	0	No	Null
P05	P05_plate_1_Cell_#84	2401303	2808	855.16	280.09	0.33	Yes	19	19	10.53	No	Null
P05	P05_plate_1_Cell_#85	795930	2808	283.45	236.27	0.83	No	141	136	0	No	Null
P05	P05_plate_1_Cell_#86	12734	2808	4.53	17.23	3.8	No	105	92	0.95	No	Null
P05	P05_plate_1_Cell_#87	2881732	2808	1026.26	329.29	0.32	Yes	121	118	0	No	Null
P05	P05_plate_1_Cell_#88	3322617	2808	1183.27	368.91	0.31	Yes	97	96	0	No	Null
P05	P05_plate_1_Cell_#89	134696	2808	47.97	18.08	0.38	No	2	2	50	No	Null
P05	P05_plate_1_Cell_#90	679180	2808	241.87	187.36	0.77	No	39	39	5.13	No	Null
P05	P05_plate_1_Cell_#91	3020758	2808	1075.77	339.9	0.32	Yes	13	13	15.38	No	Null
P05	P05_plate_1_Cell_#92	2311824	2808	823.3	260.29	0.32	Yes	53	50	1.89	No	Null
P05	P05_plate_1_Cell_#93	2431685	2808	865.98	282.09	0.33	Yes	4	4	0	No	Null
P05	P05_plate_1_Cell_#94	3208237	2808	1142.53	365.97	0.32	Yes	107	85	6.54	No	Null
P05	P05_plate_1_Cell_#95	3341807	2808	1190.1	403.38	0.34	Yes	19	19	0	No	Null
P05	P05_plate_1_Cell_#96	2924871	2808	1041.62	333.51	0.32	Yes	63	61	6.35	No	Null
P05	P05_plate_2_Cell_#01	3225896	2808	1148.82	374.77	0.33	Yes	200	95	55	No	Null
P05	P05_plate_2_Cell_#02	2145645	2808	764.12	225.42	0.3	Yes	453	40	74.39	No	Null
P05	P05_plate_2_Cell_#03	2717381	2808	967.73	288.62	0.3	Yes	121	112	2.48	No	Null
P05	P05_plate_2_Cell_#04	2878153	2808	1024.98	318.45	0.31	Yes	375	80	81.87	No	Null
P05	P05_plate_2_Cell_#05	2468064	2808	878.94	258.97	0.29	Yes	234	206	10.68	No	Null
P05	P05_plate_2_Cell_#06	429588	2808	152.99	53.15	0.35	Yes	229	202	12.66	No	Null
P05	P05_plate_2_Cell_#07	3124993	2808	1112.89	334.08	0.3	Yes	1260	697	3.1	Yes	Monocytes
P05	P05_plate_2_Cell_#08	3644605	2808	1297.94	386.66	0.3	Yes	234	198	17.95	No	Null
P05	P05_plate_2_Cell_#09	1873183	2808	667.09	204.5	0.31	Yes	15096	1520	4.04	Yes	Monocytes
P05	P05_plate_2_Cell_#10	2255940	2808	803.4	231.62	0.29	Yes	506	329	31.42	No	Null
P05	P05_plate_2_Cell_#11	23934	2808	8.52	4.84	0.57	No	847	606	10.86	Yes	Unclassified
P05	P05_plate_2_Cell_#12	1876037	2808	668.1	202.57	0.3	Yes	294	84	70.75	No	Null
P05	P05_plate_2_Cell_#13	2990404	2808	1064.96	306.44	0.29	Yes	249	109	59.84	No	Null
P05	P05_plate_2_Cell_#14	2356268	2808	839.13	245.8	0.29	Yes	3587	1644	4.57	Yes	B
P05	P05_plate_2_Cell_#15	2767471	2808	985.57	290.34	0.29	Yes	4551	1200	4.61	Yes	Monocytes
P05	P05_plate_2_Cell_#16	3040049	2808	1082.64	318.16	0.29	Yes	8398	828	4.43	Yes	Monocytes
P05	P05_plate_2_Cell_#17	2674355	2808	952.41	274.62	0.29	Yes	186	65	63.98	No	Null
P05	P05_plate_2_Cell_#18	1575589	2808	561.11	167.7	0.3	Yes	295	98	66.78	No	Null
P05	P05_plate_2_Cell_#19	1962287	2808	698.82	219.23	0.31	No	10525	1102	5.8	Yes	Monocytes
P05	P05_plate_2_Cell_#20	1588070	2808	565.55	167.05	0.3	Yes	356	309	8.99	Yes	Unclassified
P05	P05_plate_2_Cell_#21	1336569	2808	475.99	143.4	0.3	Yes	270	248	9.26	No	Null
P05	P05_plate_2_Cell_#22	300105	2808	106.88	48.72	0.46	No	119	117	2.52	No	Null
P05	P05_plate_2_Cell_#23	2304955	2808	820.85	238.56	0.29	Yes	356	290	7.87	No	Null
P05	P05_plate_2_Cell_#24	3099101	2808	1103.67	315.83	0.29	Yes	9675	1557	4.88	Yes	Monocytes
P05	P05_plate_2_Cell_#25	2200347	2808	783.6	223.47	0.29	Yes	670	342	42.54	No	Null
P05	P05_plate_2_Cell_#26	2457255	2808	875.09	250.72	0.29	Yes	1434	688	38.28	No	Null
P05	P05_plate_2_Cell_#27	336175	2808	119.72	44.19	0.37	No	239	219	3.35	No	Null
P05	P05_plate_2_Cell_#28	2733643	2808	973.52	278.27	0.29	Yes	452	396	4.87	Yes	Unclassified
P05	P05_plate_2_Cell_#29	2670264	2808	950.95	270.82	0.28	Yes	13893	1152	3.95	Yes	Monocytes
P05	P05_plate_2_Cell_#30	1702079	2808	606.15	174.3	0.29	Yes	882	294	63.38	No	Null
P05	P05_plate_2_Cell_#31	2665648	2808	949.3	268.07	0.28	Yes	441	317	23.81	Yes	Unclassified
P05	P05_plate_2_Cell_#32	3067306	2808	1092.35	304.43	0.28	Yes	1099	811	9.1	Yes	Unclassified
P05	P05_plate_2_Cell_#33	2123384	2808	756.19	218.71	0.29	Yes	344	119	67.73	No	Null
P05	P05_plate_2_Cell_#34	2304198	2808	820.58	238.91	0.29	Yes	153	99	21.57	No	Null
P05	P05_plate_2_Cell_#35	2498746	2808	889.87	258.83	0.29	Yes	595	442	18.15	Yes	Unclassified
P05	P05_plate_2_Cell_#36	1571986	2808	559.82	180.68	0.32	Yes	461	169	62.47	No	Null
P05	P05_plate_2_Cell_#37	2147975	2808	764.95	215.31	0.28	Yes	296	118	58.11	No	Null
P05	P05_plate_2_Cell_#38	996399	2808	354.84	125.15	0.35	Yes	390	40	92.82	No	Null
P05	P05_plate_2_Cell_#39	2102163	2808	748.63	216.57	0.29	Yes	192	133	31.77	No	Null
P05	P05_plate_2_Cell_#40	3037827	2808	1081.85	295.83	0.27	Yes	29566	1648	3.65	Yes	Monocytes
P05	P05_plate_2_Cell_#41	1450095	2808	516.42	147.49	0.29	Yes	24840	1253	4.55	Yes	Monocytes
P05	P05_plate_2_Cell_#42	1715762	2808	611.03	196.75	0.32	Yes	880	213	64.66	No	Null
P05	P05_plate_2_Cell_#43	2062010	2808	734.33	210.74	0.29	Yes	681	511	13.8	Yes	Unclassified
P05	P05_plate_2_Cell_#44	2039	2808	0.73	1.97	2.7	No	1026	151	46.98	No	Null
P05	P05_plate_2_Cell_#45	1980359	2808	705.26	202.99	0.29	Yes	512	132	73.44	No	Null
P05	P05_plate_2_Cell_#46	2554688	2808	909.79	258.47	0.28	Yes	282	215	22.7	No	Null
P05	P05_plate_2_Cell_#47	2588945	2808	921.99	265.46	0.29	Yes	13494	1193	4.1	Yes	B
P05	P05_plate_2_Cell_#48	2510530	2808	894.06	251.61	0.28	Yes	241	188	3.32	No	Null
P05	P05_plate_2_Cell_#49	3439470	2808	1224.88	343.7	0.28	Yes	1977	366	24.63	Yes	Unclassified
P05	P05_plate_2_Cell_#50	3015472	2808	1073.89	312.69	0.29	Yes	1140	690	22.37	Yes	Unclassified
P05	P05_plate_2_Cell_#51	2711721	2808	965.71	278.62	0.29	Yes	668	512	10.18	Yes	Unclassified
P05	P05_plate_2_Cell_#52	3273602	2808	1165.81	320.49	0.27	Yes	625	360	32.96	No	Null
P05	P05_plate_2_Cell_#53	2313175	2808	823.78	237.41	0.29	Yes	5025	807	5.89	Yes	B
P05	P05_plate_2_Cell_#54	2499676	2808	890.2	259.1	0.29	Yes	494	154	67.21	No	Null
P05	P05_plate_2_Cell_#55	1986812	2808	707.55	210.59	0.3	Yes	827	372	39.54	No	Null
P05	P05_plate_2_Cell_#56	15071	2808	5.37	4.3	0.8	No	377	268	25.73	No	Null
P05	P05_plate_2_Cell_#57	658740	2808	234.59	137.05	0.58	No	252	223	5.16	No	Null
P05	P05_plate_2_Cell_#58	2448649	2808	872.03	265.37	0.3	Yes	508	201	57.68	No	Null
P05	P05_plate_2_Cell_#59	2829385	2808	1007.62	298.76	0.3	Yes	5110	1238	4.6	Yes	Monocytes
P05	P05_plate_2_Cell_#60	3899397	2808	1388.67	395.02	0.28	Yes	319	102	61.13	No	Null
P05	P05_plate_2_Cell_#61	2302091	2808	819.83	251.86	0.31	Yes	633	202	58.14	No	Null
P05	P05_plate_2_Cell_#62	4965	2808	1.77	2	1.13	No	132	119	5.3	No	Null
P05	P05_plate_2_Cell_#63	109893	2808	39.14	17.57	0.45	No	461	145	68.11	No	Null
P05	P05_plate_2_Cell_#64	3724818	2808	1326.5	373.1	0.28	Yes	225	137	33.78	No	Null
P05	P05_plate_2_Cell_#65	3024359	2808	1077.05	313.11	0.29	Yes	1214	726	23.39	Yes	Unclassified
P05	P05_plate_2_Cell_#66	2339220	2808	833.06	243.71	0.29	Yes	257	190	5.06	No	Null
P05	P05_plate_2_Cell_#67	1966102	2808	700.18	201.91	0.29	Yes	770	212	67.79	No	Null
P05	P05_plate_2_Cell_#68	2493859	2808	888.13	280.05	0.32	Yes	677	199	68.83	No	Null
P05	P05_plate_2_Cell_#69	3220155	2808	1146.78	335.03	0.29	Yes	486	269	39.3	No	Null
P05	P05_plate_2_Cell_#70	4055240	2808	1444.17	414.79	0.29	Yes	1129	169	75.38	No	Null
P05	P05_plate_2_Cell_#71	2482255	2808	883.99	255.85	0.29	Yes	47049	1937	3.21	Yes	Monocytes
P05	P05_plate_2_Cell_#72	3238167	2808	1153.19	314.81	0.27	Yes	569	244	57.82	No	Null
P05	P05_plate_2_Cell_#73	1876738	2808	668.35	201.17	0.3	Yes	365	311	11.51	Yes	Unclassified
P05	P05_plate_2_Cell_#74	2824356	2808	1005.82	287.43	0.29	Yes	759	117	62.45	No	Null
P05	P05_plate_2_Cell_#75	3206009	2808	1141.74	327.46	0.29	Yes	5691	860	3.51	Yes	B
P05	P05_plate_2_Cell_#76	2185433	2808	778.29	233.27	0.3	Yes	975	848	10.36	Yes	Unclassified
P05	P05_plate_2_Cell_#77	2669685	2808	950.74	280.3	0.29	Yes	463	80	81.86	No	Null
P05	P05_plate_2_Cell_#78	443497	2808	157.94	95.36	0.6	No	161	152	4.35	No	Null
P05	P05_plate_2_Cell_#79	2720916	2808	968.99	281.6	0.29	Yes	429	77	84.15	No	Null
P05	P05_plate_2_Cell_#80	3693781	2808	1315.45	359.02	0.27	Yes	573	100	80.28	No	Null
P05	P05_plate_2_Cell_#81	4328564	2808	1541.51	436.4	0.28	Yes	6527	966	3.14	Yes	NK
P05	P05_plate_2_Cell_#82	2761667	2808	983.5	274.34	0.28	Yes	252	124	54.37	No	Null
P05	P05_plate_2_Cell_#83	2823181	2808	1005.41	283.1	0.28	Yes	209	114	47.37	No	Null
P05	P05_plate_2_Cell_#84	3343815	2808	1190.82	329.27	0.28	Yes	556	158	73.02	No	Null
P05	P05_plate_2_Cell_#85	1844499	2808	656.87	191.5	0.29	Yes	96	46	56.25	No	Null
P05	P05_plate_2_Cell_#86	2036477	2808	725.24	219.33	0.3	Yes	314	188	38.22	No	Null
P05	P05_plate_2_Cell_#87	3276241	2808	1166.75	328.6	0.28	Yes	11843	2040	4.19	Yes	Monocytes
P05	P05_plate_2_Cell_#88	3820081	2808	1360.43	363.79	0.27	Yes	202	51	73.76	No	Null
P05	P05_plate_2_Cell_#89	102228	2808	36.41	13.76	0.38	No	223	28	93.27	No	Null
P05	P05_plate_2_Cell_#90	2241964	2808	798.42	233.45	0.29	Yes	63	48	26.98	No	Null
P05	P05_plate_2_Cell_#91	2970230	2808	1057.77	294.44	0.28	Yes	563	466	3.2	Yes	Unclassified
P05	P05_plate_2_Cell_#92	2510241	2808	893.96	247.61	0.28	Yes	7437	1019	4.42	Yes	Monocytes
P05	P05_plate_2_Cell_#93	2744844	2808	977.51	280.36	0.29	Yes	157	109	36.94	No	Null
P05	P05_plate_2_Cell_#94	2193763	2808	781.25	233.05	0.3	Yes	119	68	49.58	No	Null
P05	P05_plate_2_Cell_#95	3117386	2808	1110.18	308.8	0.28	Yes	273	158	43.22	No	Null
P05	P05_plate_2_Cell_#96	2816745	2808	1003.11	273.43	0.27	Yes	144	101	37.5	No	Null
P05	P05_plate_3_Cell_#01	2442999	2808	870.01	288.97	0.33	Yes	168	72	57.14	No	Null
P05	P05_plate_3_Cell_#02	2639010	2808	939.82	273.2	0.29	Yes	10918	694	3.16	Yes	NK
P05	P05_plate_3_Cell_#03	3185324	2808	1134.37	332.56	0.29	Yes	103	76	33.98	No	Null
P05	P05_plate_3_Cell_#04	2303672	2808	820.4	244.47	0.3	Yes	386	48	87.82	No	Null
P05	P05_plate_3_Cell_#05	2203735	2808	784.81	274.89	0.35	Yes	940	460	5.43	Yes	B
P05	P05_plate_3_Cell_#06	1938298	2808	690.28	211.98	0.31	Yes	129	107	24.81	No	Null
P05	P05_plate_3_Cell_#07	2895596	2808	1031.2	352.87	0.34	Yes	104	80	26.92	No	Null
P05	P05_plate_3_Cell_#08	2572766	2808	916.23	294.38	0.32	Yes	134	110	22.39	No	Null
P05	P05_plate_3_Cell_#09	1705995	2808	607.55	187.16	0.31	Yes	344	94	74.71	No	Null
P05	P05_plate_3_Cell_#10	2541414	2808	905.06	274.59	0.3	Yes	382	194	46.6	No	Null
P05	P05_plate_3_Cell_#11	1888267	2808	672.46	202.14	0.3	Yes	5517	1028	1.27	Yes	NK
P05	P05_plate_3_Cell_#12	1050138	2808	373.98	176.23	0.47	No	102	97	6.86	No	Null
P05	P05_plate_3_Cell_#13	1960055	2808	698.03	209.42	0.3	Yes	14838	1725	4.61	Yes	Monocytes
P05	P05_plate_3_Cell_#14	2676420	2808	953.14	287.57	0.3	Yes	1396	701	8.09	Yes	Unclassified
P05	P05_plate_3_Cell_#15	70696	2808	25.18	67.17	2.67	No	566	307	16.78	Yes	Unclassified
P05	P05_plate_3_Cell_#16	2014130	2808	717.28	229.99	0.32	Yes	401	114	62.84	No	Null
P05	P05_plate_3_Cell_#17	2434288	2808	866.91	267.96	0.31	Yes	380	53	83.16	No	Null
P05	P05_plate_3_Cell_#18	1323559	2808	471.35	141	0.3	Yes	299	92	60.87	No	Null
P05	P05_plate_3_Cell_#19	2422841	2808	862.84	253.55	0.29	Yes	10870	840	3.01	Yes	NK
P05	P05_plate_3_Cell_#20	1971655	2808	702.16	207.04	0.29	Yes	188	150	20.74	No	Null
P05	P05_plate_3_Cell_#21	1461369	2808	520.43	159.54	0.31	Yes	197	107	47.21	No	Null
P05	P05_plate_3_Cell_#22	2491287	2808	887.21	265.55	0.3	Yes	181	67	66.85	No	Null
P05	P05_plate_3_Cell_#23	1726343	2808	614.79	199.7	0.32	Yes	294	246	9.86	No	Null
P05	P05_plate_3_Cell_#24	1555284	2808	553.88	180.95	0.33	Yes	275	124	53.45	No	Null
P05	P05_plate_3_Cell_#25	2044143	2808	727.97	213.66	0.29	Yes	585	229	57.26	No	Null
P05	P05_plate_3_Cell_#26	2320943	2808	826.55	242.73	0.29	Yes	971	414	24.1	Yes	Unclassified
P05	P05_plate_3_Cell_#27	2145655	2808	764.12	231.83	0.3	Yes	353	136	60.62	No	Null
P05	P05_plate_3_Cell_#28	2385929	2808	849.69	261.5	0.31	Yes	307	208	30.29	No	Null
P05	P05_plate_3_Cell_#29	2334967	2808	831.54	354.83	0.43	No	1019	86	89.79	No	Null
P05	P05_plate_3_Cell_#30	2225352	2808	792.5	230.9	0.29	Yes	1195	206	81.92	No	Null
P05	P05_plate_3_Cell_#31	2243285	2808	798.89	235.43	0.29	Yes	5058	1335	4.57	Yes	Monocytes
P05	P05_plate_3_Cell_#32	2465270	2808	877.95	269	0.31	Yes	893	507	32.14	Yes	Unclassified
P05	P05_plate_3_Cell_#33	2580822	2808	919.1	262.29	0.29	Yes	521	90	84.84	No	Null
P05	P05_plate_3_Cell_#34	2120035	2808	755	229.41	0.3	Yes	73	64	16.44	No	Null
P05	P05_plate_3_Cell_#35	303733	2808	108.17	39.43	0.36	No	338	294	7.1	No	Null
P05	P05_plate_3_Cell_#36	763499	2808	271.9	123.79	0.46	No	127	110	14.96	No	Null
P05	P05_plate_3_Cell_#37	2471	2808	0.88	1.35	1.53	No	111	72	33.33	No	Null
P05	P05_plate_3_Cell_#38	2471444	2808	880.14	255.33	0.29	Yes	505	55	91.68	No	Null
P05	P05_plate_3_Cell_#39	431104	2808	153.53	56.68	0.37	Yes	70	66	8.57	No	Null
P05	P05_plate_3_Cell_#40	2570491	2808	915.42	271.03	0.3	Yes	455	101	74.29	No	Null
P05	P05_plate_3_Cell_#41	1984277	2808	706.65	197.75	0.28	Yes	1453	43	96.21	No	Null
P05	P05_plate_3_Cell_#42	2135731	2808	760.59	229.02	0.3	Yes	2163	128	93.94	No	Null
P05	P05_plate_3_Cell_#43	2505894	2808	892.41	269.96	0.3	Yes	398	333	6.53	Yes	Unclassified
P05	P05_plate_3_Cell_#44	2173935	2808	774.19	226.96	0.29	Yes	102	76	19.61	No	Null
P05	P05_plate_3_Cell_#45	1883923	2808	670.91	201.14	0.3	Yes	186	132	22.04	No	Null
P05	P05_plate_3_Cell_#46	3000702	2808	1068.63	303.57	0.28	Yes	135	125	4.44	No	Null
P05	P05_plate_3_Cell_#47	3150298	2808	1121.9	327.7	0.29	Yes	11323	920	3.15	Yes	B
P05	P05_plate_3_Cell_#48	1812544	2808	645.49	193.07	0.3	Yes	1041	133	79.35	No	Null
P05	P05_plate_3_Cell_#49	3582966	2808	1275.99	358.78	0.28	Yes	527	226	43.83	No	Null
P05	P05_plate_3_Cell_#50	2715113	2808	966.92	285.02	0.29	Yes	874	415	41.76	No	Null
P05	P05_plate_3_Cell_#51	3205465	2808	1141.55	330.32	0.29	Yes	508	367	17.91	Yes	Unclassified
P05	P05_plate_3_Cell_#52	3995137	2808	1422.77	407.71	0.29	Yes	9031	1020	5.47	Yes	Monocytes
P05	P05_plate_3_Cell_#53	2203032	2808	784.56	232.45	0.3	Yes	109	88	22.94	No	Null
P05	P05_plate_3_Cell_#54	3041046	2808	1082.99	321.84	0.3	Yes	516	107	80.62	No	Null
P05	P05_plate_3_Cell_#55	2644281	2808	941.7	280.46	0.3	Yes	733	300	49.93	No	Null
P05	P05_plate_3_Cell_#56	1962335	2808	698.84	214.84	0.31	Yes	251	207	9.16	No	Null
P05	P05_plate_3_Cell_#57	2722807	2808	969.66	281.11	0.29	Yes	5735	1148	3.45	Yes	Monocytes
P05	P05_plate_3_Cell_#58	13245	2808	4.72	3.38	0.72	No	151	129	16.56	No	Null
P05	P05_plate_3_Cell_#59	2543533	2808	905.82	276.95	0.31	Yes	3461	993	4.42	Yes	Monocytes
P05	P05_plate_3_Cell_#60	3084960	2808	1098.63	325.56	0.3	Yes	322	84	76.71	No	Null
P05	P05_plate_3_Cell_#61	2084507	2808	742.35	232.16	0.31	No	758	191	57.65	No	Null
P05	P05_plate_3_Cell_#62	2998793	2808	1067.95	322.44	0.3	Yes	17734	1366	5.79	Yes	Monocytes
P05	P05_plate_3_Cell_#63	146616	2808	52.21	20.61	0.39	No	21156	1342	4.64	Yes	B
P05	P05_plate_3_Cell_#64	2576726	2808	917.64	282.67	0.31	Yes	406	138	60.84	No	Null
P05	P05_plate_3_Cell_#65	2813291	2808	1001.88	291.04	0.29	Yes	735	503	11.16	Yes	Unclassified
P05	P05_plate_3_Cell_#66	2646896	2808	942.63	279.65	0.3	Yes	85775	2805	2.17	Yes	B
P05	P05_plate_3_Cell_#67	2389341	2808	850.9	252.03	0.3	Yes	444	138	69.82	No	Null
P05	P05_plate_3_Cell_#68	3794102	2808	1351.18	395.62	0.29	Yes	1751	199	84.18	No	Null
P05	P05_plate_3_Cell_#69	3002324	2808	1069.2	319.5	0.3	Yes	292	160	44.18	No	Null
P05	P05_plate_3_Cell_#70	3671834	2808	1307.63	373.36	0.29	Yes	383	154	47.78	No	Null
P05	P05_plate_3_Cell_#71	3099146	2808	1103.68	326.77	0.3	Yes	21024	929	4.46	Yes	B
P05	P05_plate_3_Cell_#72	2293451	2808	816.76	239.21	0.29	Yes	7398	860	5.39	Yes	B
P05	P05_plate_3_Cell_#73	3047480	2808	1085.28	302.38	0.28	Yes	244	199	15.57	No	Null
P05	P05_plate_3_Cell_#74	1910122	2808	680.24	203.72	0.3	Yes	340	78	44.41	No	Null
P05	P05_plate_3_Cell_#75	3391140	2808	1207.67	351.61	0.29	Yes	331	199	35.05	No	Null
P05	P05_plate_3_Cell_#76	3061501	2808	1090.28	301.43	0.28	Yes	331	246	24.77	No	Null
P05	P05_plate_3_Cell_#77	2583618	2808	920.09	278.32	0.3	Yes	13119	1087	5.21	Yes	Monocytes
P05	P05_plate_3_Cell_#78	3600557	2808	1282.25	368.33	0.29	Yes	230	117	51.74	No	Null
P05	P05_plate_3_Cell_#79	3717331	2808	1323.84	381.31	0.29	Yes	23048	1169	4.44	Yes	NK
P05	P05_plate_3_Cell_#80	2614353	2808	931.04	272.3	0.29	Yes	1116	89	92.92	No	Null
P05	P05_plate_3_Cell_#81	3901344	2808	1389.37	400.53	0.29	Yes	1284	207	12.54	No	Null
P05	P05_plate_3_Cell_#82	2587162	2808	921.35	305.4	0.33	Yes	105	88	18.1	No	Null
P05	P05_plate_3_Cell_#83	2879170	2808	1025.35	293.02	0.29	Yes	451	107	76.72	No	Null
P05	P05_plate_3_Cell_#84	1486077	2808	529.23	434.03	0.82	No	178	92	35.96	No	Null
P05	P05_plate_3_Cell_#85	2156055	2808	767.83	223.23	0.29	Yes	201	52	76.62	No	Null
P05	P05_plate_3_Cell_#86	2423930	2808	863.22	244.16	0.28	Yes	475	111	74.53	No	Null
P05	P05_plate_3_Cell_#87	3994270	2808	1422.46	404.7	0.28	Yes	460	99	76.52	No	Null
P05	P05_plate_3_Cell_#88	2987112	2808	1063.79	319.08	0.3	Yes	216	56	78.7	No	Null
P05	P05_plate_3_Cell_#89	138649	2808	49.38	17.61	0.36	No	688	23	95.06	No	Null
P05	P05_plate_3_Cell_#90	647781	2808	230.69	69.71	0.3	Yes	424	32	95.52	No	Null
P05	P05_plate_3_Cell_#91	2448434	2808	871.95	261.65	0.3	Yes	129	112	14.73	No	Null
P05	P05_plate_3_Cell_#92	1849102	2808	658.51	199.03	0.3	Yes	46	43	4.35	No	Null
P05	P05_plate_3_Cell_#93	3011181	2808	1072.36	307.95	0.29	Yes	3009	1091	6.31	Yes	Monocytes
P05	P05_plate_3_Cell_#94	2291026	2808	815.89	238.57	0.29	Yes	100	35	76	No	Null
P05	P05_plate_3_Cell_#95	3551079	2808	1264.63	359.5	0.28	Yes	191	123	39.27	No	Null
P05	P05_plate_3_Cell_#96	458	2808	0.16	0.59	3.69	No	69	62	7.25	No	Null
P06	P06_plate_1_Cell_#01	3675817	2808	1309.05	378.8	0.29	Yes	4004	816	6.67	Yes	B
P06	P06_plate_1_Cell_#02	3095769	2808	1102.48	315.81	0.29	Yes	721	76	75.45	No	Null
P06	P06_plate_1_Cell_#03	3955672	2808	1408.72	410.02	0.29	Yes	192	150	27.08	No	Null
P06	P06_plate_1_Cell_#04	2278839	2808	811.55	237.06	0.29	Yes	9836	1011	3.59	Yes	NK
P06	P06_plate_1_Cell_#05	1498872	2808	533.79	226.2	0.42	No	768	499	4.17	Yes	Unclassified
P06	P06_plate_1_Cell_#06	1312675	2808	467.48	158.84	0.34	Yes	152	125	20.39	No	Null
P06	P06_plate_1_Cell_#07	2196211	2808	782.13	239.01	0.31	Yes	180	146	22.22	No	Null
P06	P06_plate_1_Cell_#08	2730086	2808	972.25	285.49	0.29	Yes	161	147	11.18	No	Null
P06	P06_plate_1_Cell_#09	1290683	2808	459.64	138.11	0.3	Yes	533	104	79.92	No	Null
P06	P06_plate_1_Cell_#10	2971195	2808	1058.12	299.03	0.28	Yes	5211	1149	4.39	Yes	Monocytes
P06	P06_plate_1_Cell_#11	52892	2808	18.84	10.03	0.53	No	260	231	1.54	No	Null
P06	P06_plate_1_Cell_#12	2956596	2808	1052.92	310.69	0.3	Yes	234	86	55.56	No	Null
P06	P06_plate_1_Cell_#13	2491699	2808	887.36	270.98	0.31	Yes	137	117	12.41	No	Null
P06	P06_plate_1_Cell_#14	28741	2808	10.24	29.75	2.91	No	2346	1007	4.52	Yes	B
P06	P06_plate_1_Cell_#15	1840770	2808	655.54	249.87	0.38	No	796	408	19.47	Yes	Unclassified
P06	P06_plate_1_Cell_#16	2575235	2808	917.11	281.66	0.31	Yes	7847	596	3.12	Yes	NK
P06	P06_plate_1_Cell_#17	636304	2808	226.6	76.7	0.34	Yes	12273	1402	4.93	Yes	Monocytes
P06	P06_plate_1_Cell_#18	1702486	2808	606.3	175.73	0.29	Yes	203	64	74.38	No	Null
P06	P06_plate_1_Cell_#19	3034208	2808	1080.56	311.92	0.29	Yes	394	74	84.01	No	Null
P06	P06_plate_1_Cell_#20	2374763	2808	845.71	243.65	0.29	Yes	293	242	11.6	No	Null
P06	P06_plate_1_Cell_#21	1560385	2808	555.69	181.23	0.33	Yes	191	151	23.04	No	Null
P06	P06_plate_1_Cell_#22	2275749	2808	810.45	242.06	0.3	Yes	251	112	59.76	No	Null
P06	P06_plate_1_Cell_#23	1885394	2808	671.44	205.87	0.31	Yes	474	405	5.7	Yes	Unclassified
P06	P06_plate_1_Cell_#24	2380108	2808	847.62	256.17	0.3	Yes	317	143	49.21	No	Null
P06	P06_plate_1_Cell_#25	2751757	2808	979.97	269.55	0.28	Yes	658	256	41.03	No	Null
P06	P06_plate_1_Cell_#26	2573059	2808	916.33	288.92	0.32	No	1554	446	34.36	No	Null
P06	P06_plate_1_Cell_#27	10935	2808	3.89	3.42	0.88	No	518	110	76.45	No	Null
P06	P06_plate_1_Cell_#28	3028810	2808	1078.64	307.01	0.28	Yes	3859	1143	5.13	Yes	Monocytes
P06	P06_plate_1_Cell_#29	2189501	2808	779.74	231.48	0.3	Yes	632	114	79.11	No	Null
P06	P06_plate_1_Cell_#30	1968081	2808	700.88	211.81	0.3	Yes	532	166	65.04	No	Null
P06	P06_plate_1_Cell_#31	1794735	2808	639.15	205.33	0.32	Yes	358	302	8.1	Yes	Unclassified
P06	P06_plate_1_Cell_#32	2818194	2808	1003.63	294.24	0.29	Yes	719	510	13.63	Yes	Unclassified
P06	P06_plate_1_Cell_#33	2265686	2808	806.87	229.45	0.28	Yes	511	101	74.56	No	Null
P06	P06_plate_1_Cell_#34	4400	2808	1.57	1.85	1.18	No	39	39	2.56	No	Null
P06	P06_plate_1_Cell_#35	3687771	2808	1313.31	364.89	0.28	Yes	450	298	32.44	No	Null
P06	P06_plate_1_Cell_#36	2204217	2808	784.98	232.17	0.3	Yes	414	144	63.77	No	Null
P06	P06_plate_1_Cell_#37	2228958	2808	793.79	231.58	0.29	Yes	507	142	70.61	No	Null
P06	P06_plate_1_Cell_#38	1655795	2808	589.67	176.89	0.3	Yes	102	60	39.22	No	Null
P06	P06_plate_1_Cell_#39	2853	2808	1.02	1.44	1.41	No	105	100	3.81	No	Null
P06	P06_plate_1_Cell_#40	2883883	2808	1027.02	294.47	0.29	Yes	714	149	80.25	No	Null
P06	P06_plate_1_Cell_#41	1463996	2808	521.37	157.02	0.3	Yes	661	59	90.32	No	Null
P06	P06_plate_1_Cell_#42	2827075	2808	1006.79	288.84	0.29	Yes	959	167	70.39	No	Null
P06	P06_plate_1_Cell_#43	3384624	2808	1205.35	330.64	0.27	Yes	546	330	35.16	No	Null
P06	P06_plate_1_Cell_#44	487742	2808	173.7	55.44	0.32	Yes	399	82	74.44	No	Null
P06	P06_plate_1_Cell_#45	1681136	2808	598.7	180.17	0.3	Yes	664	144	77.26	No	Null
P06	P06_plate_1_Cell_#46	2686572	2808	956.76	283.73	0.3	Yes	196	129	32.14	No	Null
P06	P06_plate_1_Cell_#47	4285	2808	1.53	5.4	3.53	No	908	132	81.39	No	Null
P06	P06_plate_1_Cell_#48	2398928	2808	854.32	256.48	0.3	Yes	859	175	74.85	No	Null
P06	P06_plate_1_Cell_#49	4312106	2808	1535.65	432.71	0.28	Yes	686	248	53.64	No	Null
P06	P06_plate_1_Cell_#50	3331109	2808	1186.29	343.5	0.29	Yes	778	299	59.13	No	Null
P06	P06_plate_1_Cell_#51	3163683	2808	1126.67	326.77	0.29	Yes	415	302	21.2	Yes	Unclassified
P06	P06_plate_1_Cell_#52	4147882	2808	1477.17	415.08	0.28	Yes	657	235	63.32	No	Null
P06	P06_plate_1_Cell_#53	1362490	2808	485.22	154.1	0.32	Yes	142	134	7.04	No	Null
P06	P06_plate_1_Cell_#54	2363750	2808	841.79	242.61	0.29	Yes	991	161	82.64	No	Null
P06	P06_plate_1_Cell_#55	1691595	2808	602.42	184.27	0.31	Yes	1053	298	66.57	No	Null
P06	P06_plate_1_Cell_#56	2707867	2808	964.34	271.88	0.28	Yes	302	263	7.95	No	Null
P06	P06_plate_1_Cell_#57	3186558	2808	1134.81	320.45	0.28	Yes	185	171	4.32	No	Null
P06	P06_plate_1_Cell_#58	3157706	2808	1124.54	327.95	0.29	Yes	17293	1265	3.17	Yes	NK
P06	P06_plate_1_Cell_#59	2986259	2808	1063.48	297.55	0.28	Yes	244	137	43.03	No	Null
P06	P06_plate_1_Cell_#60	5401794	2808	1923.72	551.67	0.29	Yes	30606	1738	4.25	Yes	Monocytes
P06	P06_plate_1_Cell_#61	2359763	2808	840.37	248.83	0.3	Yes	599	222	60.27	No	Null
P06	P06_plate_1_Cell_#62	2197494	2808	782.58	238.26	0.3	Yes	535	129	74.21	No	Null
P06	P06_plate_1_Cell_#63	96676	2808	34.43	14.94	0.43	No	420	148	56.67	No	Null
P06	P06_plate_1_Cell_#64	3451372	2808	1229.12	358.68	0.29	Yes	594	177	64.98	No	Null
P06	P06_plate_1_Cell_#65	3447105	2808	1227.6	365.66	0.3	Yes	526	430	6.65	Yes	Unclassified
P06	P06_plate_1_Cell_#66	3059216	2808	1089.46	311.54	0.29	Yes	18040	907	2.14	Yes	B
P06	P06_plate_1_Cell_#67	2741645	2808	976.37	270.4	0.28	Yes	933	213	73.85	No	Null
P06	P06_plate_1_Cell_#68	3987699	2808	1420.12	403.55	0.28	Yes	19774	1246	5.29	Yes	Monocytes
P06	P06_plate_1_Cell_#69	2732830	2808	973.23	289.14	0.3	Yes	4689	1194	4.46	Yes	Monocytes
P06	P06_plate_1_Cell_#70	3035900	2808	1081.16	326.9	0.3	Yes	14650	1111	4.51	Yes	Monocytes
P06	P06_plate_1_Cell_#71	1805970	2808	643.15	194.03	0.3	Yes	711	66	89.17	No	Null
P06	P06_plate_1_Cell_#72	2348445	2808	836.34	243.64	0.29	Yes	342	178	47.37	No	Null
P06	P06_plate_1_Cell_#73	2328939	2808	829.39	287.56	0.35	No	1589	871	5.54	Yes	Monocytes
P06	P06_plate_1_Cell_#74	2553064	2808	909.21	266.01	0.29	Yes	623	96	78.17	No	Null
P06	P06_plate_1_Cell_#75	3881220	2808	1382.2	391.66	0.28	Yes	398	198	49.5	No	Null
P06	P06_plate_1_Cell_#76	3026840	2808	1077.93	294.38	0.27	Yes	5761	1242	4.89	Yes	B
P06	P06_plate_1_Cell_#77	1724758	2808	614.23	199.91	0.33	Yes	870	89	89.08	No	Null
P06	P06_plate_1_Cell_#78	3533	2808	1.26	1.62	1.29	No	149	122	13.42	No	Null
P06	P06_plate_1_Cell_#79	2262266	2808	805.65	240.01	0.3	Yes	459	132	72.77	No	Null
P06	P06_plate_1_Cell_#80	2663633	2808	948.59	274.67	0.29	Yes	644	136	75.47	No	Null
P06	P06_plate_1_Cell_#81	2189820	2808	779.85	275.79	0.35	Yes	1204	252	12.21	No	Null
P06	P06_plate_1_Cell_#82	2799323	2808	996.91	288.96	0.29	Yes	3896	717	4.9	Yes	B
P06	P06_plate_1_Cell_#83	2411443	2808	858.78	295.25	0.34	No	11410	824	3.82	Yes	NK
P06	P06_plate_1_Cell_#84	3066406	2808	1092.02	322.2	0.3	Yes	593	130	78.75	No	Null
P06	P06_plate_1_Cell_#85	496595	2808	176.85	171.97	0.97	No	88	55	40.91	No	Null
P06	P06_plate_1_Cell_#86	2860772	2808	1018.79	287.88	0.28	Yes	754	165	79.05	No	Null
P06	P06_plate_1_Cell_#87	3257866	2808	1160.21	340.63	0.29	Yes	408	133	66.67	No	Null
P06	P06_plate_1_Cell_#88	3060601	2808	1089.96	311.23	0.29	Yes	252	177	28.97	No	Null
P06	P06_plate_1_Cell_#89	138305	2808	49.25	19.08	0.39	No	30102	1882	3.37	Yes	Monocytes
P06	P06_plate_1_Cell_#90	1274607	2808	453.92	154.29	0.34	Yes	373	60	87.4	No	Null
P06	P06_plate_1_Cell_#91	756	2808	0.27	0.74	2.74	No	156	154	3.85	No	Null
P06	P06_plate_1_Cell_#92	2482	2808	0.88	1.67	1.9	No	520	53	91.73	No	Null
P06	P06_plate_1_Cell_#93	2301349	2808	819.57	240.47	0.29	Yes	107	81	34.58	No	Null
P06	P06_plate_1_Cell_#94	2580523	2808	918.99	300.59	0.33	Yes	118	83	38.98	No	Null
P06	P06_plate_1_Cell_#95	2978140	2808	1060.59	313.78	0.3	Yes	280	199	29.29	No	Null
P06	P06_plate_1_Cell_#96	2906472	2808	1035.07	296.96	0.29	Yes	219	107	55.71	No	Null
P06	P06_plate_2_Cell_#01	2381622	2808	848.16	233.4	0.28	Yes	321	144	53.58	No	Null
P06	P06_plate_2_Cell_#02	2717003	2808	967.59	261.28	0.27	Yes	880	92	90.23	No	Null
P06	P06_plate_2_Cell_#03	2752699	2808	980.31	263.8	0.27	Yes	209	188	14.35	No	Null
P06	P06_plate_2_Cell_#04	2319168	2808	825.91	226.49	0.27	Yes	696	133	79.31	No	Null
P06	P06_plate_2_Cell_#05	8337	2808	2.97	2.9	0.98	No	264	233	12.88	No	Null
P06	P06_plate_2_Cell_#06	30563	2808	10.88	5.56	0.51	No	219	202	5.48	No	Null
P06	P06_plate_2_Cell_#07	2304606	2808	820.73	243.26	0.3	Yes	297	220	26.94	No	Null
P06	P06_plate_2_Cell_#08	2848063	2808	1014.27	292.2	0.29	Yes	353	284	14.45	No	Null
P06	P06_plate_2_Cell_#09	1549099	2808	551.67	151.75	0.28	Yes	229	198	3.49	No	Null
P06	P06_plate_2_Cell_#10	2704065	2808	962.99	271.72	0.28	Yes	561	380	26.02	Yes	Unclassified
P06	P06_plate_2_Cell_#11	1562199	2808	556.34	218.48	0.39	No	740	506	7.03	Yes	Unclassified
P06	P06_plate_2_Cell_#12	961133	2808	342.28	153.87	0.45	Yes	27192	1535	4.4	Yes	B
P06	P06_plate_2_Cell_#13	3200713	2808	1139.86	310.17	0.27	Yes	481	201	42.41	No	Null
P06	P06_plate_2_Cell_#14	3184030	2808	1133.91	312.16	0.28	Yes	2550	1369	6.2	Yes	Unclassified
P06	P06_plate_2_Cell_#15	2659254	2808	947.03	264.49	0.28	Yes	1057	664	16.65	Yes	Unclassified
P06	P06_plate_2_Cell_#16	2637805	2808	939.39	285.68	0.3	Yes	18391	1177	3.89	Yes	Monocytes
P06	P06_plate_2_Cell_#17	2544586	2808	906.19	250.59	0.28	Yes	744	126	83.47	No	Null
P06	P06_plate_2_Cell_#18	1310369	2808	466.66	130.64	0.28	Yes	16781	1613	3.49	Yes	Monocytes
P06	P06_plate_2_Cell_#19	2630460	2808	936.77	260.63	0.28	Yes	616	108	81.17	No	Null
P06	P06_plate_2_Cell_#20	2050165	2808	730.12	202.28	0.28	Yes	363	302	14.33	Yes	Unclassified
P06	P06_plate_2_Cell_#21	2195621	2808	781.92	219.13	0.28	Yes	1862	856	3.28	Yes	Monocytes
P06	P06_plate_2_Cell_#22	3063935	2808	1091.14	298.42	0.27	Yes	320	206	37.5	No	Null
P06	P06_plate_2_Cell_#23	2349475	2808	836.71	236.21	0.28	Yes	1600	960	6.19	Yes	Monocytes
P06	P06_plate_2_Cell_#24	1862019	2808	663.11	233.09	0.35	Yes	567	266	47.8	No	Null
P06	P06_plate_2_Cell_#25	2094587	2808	745.94	210.97	0.28	Yes	792	437	37.88	No	Null
P06	P06_plate_2_Cell_#26	2596980	2808	924.85	253.78	0.27	Yes	1240	613	37.5	No	Null
P06	P06_plate_2_Cell_#27	1963	2808	0.7	1.24	1.77	No	251	198	13.94	No	Null
P06	P06_plate_2_Cell_#28	944891	2808	336.5	160.52	0.48	No	891	401	39.17	No	Null
P06	P06_plate_2_Cell_#29	3262155	2808	1161.74	318.14	0.27	Yes	617	210	65.48	No	Null
P06	P06_plate_2_Cell_#30	2902328	2808	1033.59	283.72	0.27	Yes	25471	1493	3.13	Yes	Monocytes
P06	P06_plate_2_Cell_#31	2836800	2808	1010.26	284.43	0.28	Yes	662	455	19.79	Yes	Unclassified
P06	P06_plate_2_Cell_#32	2982994	2808	1062.32	283.89	0.27	Yes	16223	2335	4.73	Yes	Monocytes
P06	P06_plate_2_Cell_#33	2098949	2808	747.49	231.2	0.31	Yes	922	163	66.16	No	Null
P06	P06_plate_2_Cell_#34	2534040	2808	902.44	271.23	0.3	Yes	193	139	25.91	No	Null
P06	P06_plate_2_Cell_#35	3026804	2808	1077.92	298.42	0.28	Yes	832	486	26.44	Yes	Unclassified
P06	P06_plate_2_Cell_#36	1842532	2808	656.17	207.8	0.32	Yes	804	270	44.78	No	Null
P06	P06_plate_2_Cell_#37	3135178	2808	1116.52	304.76	0.27	Yes	554	185	64.08	No	Null
P06	P06_plate_2_Cell_#38	1053420	2808	375.15	383.42	1.02	No	98	96	4.08	No	Null
P06	P06_plate_2_Cell_#39	2347628	2808	836.05	252.77	0.3	Yes	362	213	41.44	Yes	Unclassified
P06	P06_plate_2_Cell_#40	2762629	2808	983.84	263.99	0.27	Yes	725	240	63.45	No	Null
P06	P06_plate_2_Cell_#41	1721683	2808	613.13	178.73	0.29	Yes	34092	1113	3.89	Yes	B
P06	P06_plate_2_Cell_#42	2192639	2808	780.85	240.08	0.31	Yes	34348	1307	3.39	Yes	NK
P06	P06_plate_2_Cell_#43	2844419	2808	1012.97	274.96	0.27	Yes	7422	1703	4.02	Yes	Monocytes
P06	P06_plate_2_Cell_#44	2162921	2808	770.27	211.98	0.28	Yes	877	166	80.39	No	Null
P06	P06_plate_2_Cell_#45	2857461	2808	1017.61	282.74	0.28	Yes	728	223	68.68	No	Null
P06	P06_plate_2_Cell_#46	4551	2808	1.62	6	3.7	No	7950	1577	4.75	Yes	Monocytes
P06	P06_plate_2_Cell_#47	2962327	2808	1054.96	289.45	0.27	Yes	14178	1120	3.03	Yes	NK
P06	P06_plate_2_Cell_#48	2334040	2808	831.21	223.5	0.27	Yes	1000	256	70.5	No	Null
P06	P06_plate_2_Cell_#49	2461489	2808	876.6	388.91	0.44	No	10595	1197	0.98	Yes	Monocytes
P06	P06_plate_2_Cell_#50	3498667	2808	1245.96	341.32	0.27	Yes	16927	1427	4.64	Yes	Monocytes
P06	P06_plate_2_Cell_#51	3338331	2808	1188.86	335.58	0.28	Yes	6890	1521	3.89	Yes	Monocytes
P06	P06_plate_2_Cell_#52	1425196	2808	507.55	370.18	0.73	No	647	427	25.04	Yes	Unclassified
P06	P06_plate_2_Cell_#53	1962313	2808	698.83	209.88	0.3	Yes	234	197	8.12	No	Null
P06	P06_plate_2_Cell_#54	4304188	2808	1532.83	410.63	0.27	Yes	764	281	61.13	No	Null
P06	P06_plate_2_Cell_#55	2734880	2808	973.96	275.28	0.28	Yes	24910	1986	4.15	Yes	Monocytes
P06	P06_plate_2_Cell_#56	2260041	2808	804.86	222.69	0.28	Yes	534	367	24.16	Yes	Unclassified
P06	P06_plate_2_Cell_#57	2979715	2808	1061.15	314.44	0.3	Yes	409	224	40.83	No	Null
P06	P06_plate_2_Cell_#58	2650636	2808	943.96	291.8	0.31	Yes	1132	284	73.85	No	Null
P06	P06_plate_2_Cell_#59	3169320	2808	1128.68	330.71	0.29	Yes	639	178	68.39	No	Null
P06	P06_plate_2_Cell_#60	3474241	2808	1237.27	367.44	0.3	Yes	492	224	54.07	No	Null
P06	P06_plate_2_Cell_#61	4196815	2808	1494.59	440.93	0.3	Yes	697	397	36.73	No	Null
P06	P06_plate_2_Cell_#62	2496888	2808	889.21	346.94	0.39	Yes	15277	1087	5.37	Yes	Monocytes
P06	P06_plate_2_Cell_#63	106451	2808	37.91	15.6	0.41	No	348	270	11.78	No	Null
P06	P06_plate_2_Cell_#64	4692216	2808	1671.02	500.48	0.3	Yes	376	220	42.55	No	Null
P06	P06_plate_2_Cell_#65	2901841	2808	1033.42	283.8	0.27	Yes	1189	751	21.61	Yes	Unclassified
P06	P06_plate_2_Cell_#66	2704700	2808	963.21	261.69	0.27	Yes	1082	262	60.81	No	Null
P06	P06_plate_2_Cell_#67	2481856	2808	883.85	243.33	0.28	Yes	804	278	48.63	No	Null
P06	P06_plate_2_Cell_#68	3241765	2808	1154.47	330.23	0.29	Yes	34629	1501	3.04	Yes	Monocytes
P06	P06_plate_2_Cell_#69	366220	2808	130.42	43.33	0.33	Yes	361	328	3.05	Yes	Unclassified
P06	P06_plate_2_Cell_#70	3891261	2808	1385.78	370.23	0.27	Yes	810	337	45.43	No	Null
P06	P06_plate_2_Cell_#71	3295573	2808	1173.64	317.6	0.27	Yes	941	148	59.4	No	Null
P06	P06_plate_2_Cell_#72	2435335	2808	867.28	233.94	0.27	Yes	630	358	37.94	No	Null
P06	P06_plate_2_Cell_#73	2281665	2808	812.56	225.19	0.28	Yes	410	355	6.83	Yes	Unclassified
P06	P06_plate_2_Cell_#74	2460733	2808	876.33	240.32	0.27	Yes	1258	196	40.3	No	Null
P06	P06_plate_2_Cell_#75	3002644	2808	1069.32	301.36	0.28	Yes	392	339	6.12	Yes	Unclassified
P06	P06_plate_2_Cell_#76	2611142	2808	929.89	248.45	0.27	Yes	4319	1060	3.2	Yes	B
P06	P06_plate_2_Cell_#77	3340082	2808	1189.49	334.46	0.28	Yes	492	198	55.49	No	Null
P06	P06_plate_2_Cell_#78	2454560	2808	874.13	254.26	0.29	Yes	455	290	33.85	No	Null
P06	P06_plate_2_Cell_#79	3036937	2808	1081.53	294.77	0.27	Yes	29855	1467	2.68	Yes	Monocytes
P06	P06_plate_2_Cell_#80	2956427	2808	1052.86	297.4	0.28	Yes	14425	1074	6.62	Yes	Monocytes
P06	P06_plate_2_Cell_#81	3015779	2808	1074	315.41	0.29	Yes	1597	378	19.16	Yes	Unclassified
P06	P06_plate_2_Cell_#82	2397241	2808	853.72	238.67	0.28	Yes	3883	965	5.2	Yes	Monocytes
P06	P06_plate_2_Cell_#83	2304868	2808	820.82	230.84	0.28	Yes	9409	906	10.29	Yes	Monocytes
P06	P06_plate_2_Cell_#84	2098610	2808	747.37	210.04	0.28	Yes	192	176	5.73	No	Null
P06	P06_plate_2_Cell_#85	1761473	2808	627.31	182.59	0.29	Yes	210	107	41.9	No	Null
P06	P06_plate_2_Cell_#86	2584046	2808	920.24	250.4	0.27	Yes	768	191	73.96	No	Null
P06	P06_plate_2_Cell_#87	2647958	2808	943	252.86	0.27	Yes	180	172	0.56	No	Null
P06	P06_plate_2_Cell_#88	3026111	2808	1077.67	290.42	0.27	Yes	182	178	6.59	No	Null
P06	P06_plate_2_Cell_#89	112262	2808	39.98	14.83	0.37	No	1057	28	94.32	No	Null
P06	P06_plate_2_Cell_#90	2025285	2808	721.26	213.14	0.3	Yes	86	67	10.47	No	Null
P06	P06_plate_2_Cell_#91	2270601	2808	808.62	228.96	0.28	Yes	295	259	10.17	No	Null
P06	P06_plate_2_Cell_#92	47353	2808	16.86	59.77	3.55	No	104	76	1.92	No	Null
P06	P06_plate_2_Cell_#93	3123	2808	1.11	1.55	1.4	No	125	125	1.6	No	Null
P06	P06_plate_2_Cell_#94	2437370	2808	868.01	239.75	0.28	Yes	168	100	43.45	No	Null
P06	P06_plate_2_Cell_#95	3075617	2808	1095.31	307.47	0.28	Yes	3483	1241	4.31	Yes	Monocytes
P06	P06_plate_2_Cell_#96	2990255	2808	1064.91	287.44	0.27	Yes	130	129	2.31	No	Null
P06	P06_plate_3_Cell_#01	2396993	2808	853.63	255.49	0.3	Yes	151	63	54.3	No	Null
P06	P06_plate_3_Cell_#02	2427497	2808	864.49	237.85	0.28	Yes	18	16	11.11	No	Null
P06	P06_plate_3_Cell_#03	3273776	2808	1165.87	315.05	0.27	Yes	137	87	32.12	No	Null
P06	P06_plate_3_Cell_#04	2170544	2808	772.99	232	0.3	Yes	8441	928	3.93	Yes	NK
P06	P06_plate_3_Cell_#05	3387248	2808	1206.28	337.56	0.28	Yes	187	157	13.9	No	Null
P06	P06_plate_3_Cell_#06	2552207	2808	908.91	239.22	0.26	Yes	3201	1258	4.62	Yes	Monocytes
P06	P06_plate_3_Cell_#07	2788512	2808	993.06	294.98	0.3	No	159	108	35.22	No	Null
P06	P06_plate_3_Cell_#08	2818862	2808	1003.87	280.21	0.28	Yes	986	488	4.67	Yes	NK
P06	P06_plate_3_Cell_#09	2433881	2808	866.77	241.81	0.28	Yes	688	88	74.56	No	Null
P06	P06_plate_3_Cell_#10	2723351	2808	969.85	283.05	0.29	Yes	399	146	64.91	No	Null
P06	P06_plate_3_Cell_#11	1187174	2808	422.78	126.29	0.3	Yes	478	233	48.74	No	Null
P06	P06_plate_3_Cell_#12	3080769	2808	1097.14	302.17	0.28	Yes	486	36	91.98	No	Null
P06	P06_plate_3_Cell_#13	3729233	2808	1328.07	358.43	0.27	Yes	495	68	85.66	No	Null
P06	P06_plate_3_Cell_#14	28237	2808	10.06	5.28	0.52	No	1451	813	4.82	Yes	Unclassified
P06	P06_plate_3_Cell_#15	2972256	2808	1058.5	291.54	0.28	Yes	3102	728	6.29	Yes	Monocytes
P06	P06_plate_3_Cell_#16	2747775	2808	978.55	259.32	0.27	Yes	4375	455	3.61	Yes	NK
P06	P06_plate_3_Cell_#17	2449920	2808	872.48	263.58	0.3	Yes	322	39	80.75	No	Null
P06	P06_plate_3_Cell_#18	1656687	2808	589.99	164.17	0.28	Yes	52	41	25	No	Null
P06	P06_plate_3_Cell_#19	2536359	2808	903.26	245.44	0.27	Yes	568	39	48.59	No	Null
P06	P06_plate_3_Cell_#20	2191399	2808	780.41	220.07	0.28	Yes	178	152	17.42	No	Null
P06	P06_plate_3_Cell_#21	2015853	2808	717.9	214.6	0.3	Yes	161	104	39.75	No	Null
P06	P06_plate_3_Cell_#22	2803808	2808	998.51	282.76	0.28	Yes	185	86	48.65	No	Null
P06	P06_plate_3_Cell_#23	2755649	2808	981.36	268.55	0.27	Yes	308	256	11.69	No	Null
P06	P06_plate_3_Cell_#24	2626951	2808	935.52	260.66	0.28	Yes	290	135	48.28	No	Null
P06	P06_plate_3_Cell_#25	2834714	2808	1009.51	275.82	0.27	Yes	488	131	69.88	No	Null
P06	P06_plate_3_Cell_#26	1928898	2808	686.93	218.45	0.32	Yes	843	202	49.47	No	Null
P06	P06_plate_3_Cell_#27	3868	2808	1.38	1.69	1.22	No	76	62	23.68	No	Null
P06	P06_plate_3_Cell_#28	2749423	2808	979.14	275.68	0.28	Yes	362	170	48.07	No	Null
P06	P06_plate_3_Cell_#29	2947584	2808	1049.71	284.32	0.27	Yes	350	74	48	No	Null
P06	P06_plate_3_Cell_#30	2265237	2808	806.71	223.02	0.28	Yes	632	123	71.2	No	Null
P06	P06_plate_3_Cell_#31	189400	2808	67.45	127.17	1.89	No	314	247	21.02	No	Null
P06	P06_plate_3_Cell_#32	2809777	2808	1000.63	274.32	0.27	Yes	784	474	25.89	Yes	Unclassified
P06	P06_plate_3_Cell_#33	2475473	2808	881.58	241.42	0.27	Yes	695	56	86.04	No	Null
P06	P06_plate_3_Cell_#34	2494347	2808	888.3	248.03	0.28	Yes	722	459	6.79	Yes	Monocytes
P06	P06_plate_3_Cell_#35	964308	2808	343.41	118.72	0.35	Yes	312	230	22.44	No	Null
P06	P06_plate_3_Cell_#36	2546762	2808	906.97	256.13	0.28	Yes	265	109	60.75	No	Null
P06	P06_plate_3_Cell_#37	177089	2808	63.07	130.97	2.08	No	360	86	78.61	No	Null
P06	P06_plate_3_Cell_#38	2399028	2808	854.35	239.15	0.28	Yes	316	25	91.46	No	Null
P06	P06_plate_3_Cell_#39	2087028	2808	743.24	210.62	0.28	Yes	158	89	46.84	No	Null
P06	P06_plate_3_Cell_#40	3067792	2808	1092.52	291.66	0.27	Yes	317	80	72.24	No	Null
P06	P06_plate_3_Cell_#41	2133839	2808	759.91	206.36	0.27	Yes	746	38	78.42	No	Null
P06	P06_plate_3_Cell_#42	2277160	2808	810.95	239.79	0.3	Yes	17316	1061	3.17	Yes	T
P06	P06_plate_3_Cell_#43	2793153	2808	994.71	269.61	0.27	Yes	6017	1847	4.47	Yes	Monocytes
P06	P06_plate_3_Cell_#44	2186141	2808	778.54	215.15	0.28	Yes	515	72	83.3	No	Null
P06	P06_plate_3_Cell_#45	2705570	2808	963.52	274.33	0.28	Yes	413	90	71.43	No	Null
P06	P06_plate_3_Cell_#46	1861671	2808	662.99	203.35	0.31	Yes	229	160	29.26	No	Null
P06	P06_plate_3_Cell_#47	2757778	2808	982.11	273.36	0.28	Yes	8618	999	3.31	Yes	NK
P06	P06_plate_3_Cell_#48	2426439	2808	864.12	232.42	0.27	Yes	549	116	79.78	No	Null
P06	P06_plate_3_Cell_#49	2651820	2808	944.38	566.91	0.6	No	160	105	5	No	Null
P06	P06_plate_3_Cell_#50	2911066	2808	1036.7	282.86	0.27	Yes	723	228	60.3	No	Null
P06	P06_plate_3_Cell_#51	2513893	2808	895.26	256.83	0.29	Yes	443	290	25.06	No	Null
P06	P06_plate_3_Cell_#52	2891880	2808	1029.87	278.86	0.27	Yes	447	158	63.76	No	Null
P06	P06_plate_3_Cell_#53	1559198	2808	555.27	164.51	0.3	Yes	126	112	7.94	No	Null
P06	P06_plate_3_Cell_#54	3267503	2808	1163.64	319.44	0.27	Yes	12468	1341	3.26	Yes	Monocytes
P06	P06_plate_3_Cell_#55	2170868	2808	773.1	230.93	0.3	Yes	11751	1098	2.73	Yes	NK
P06	P06_plate_3_Cell_#56	2378876	2808	847.18	230.03	0.27	Yes	297	228	20.54	No	Null
P06	P06_plate_3_Cell_#57	933991	2808	332.62	293.31	0.88	No	299	115	60.54	No	Null
P06	P06_plate_3_Cell_#58	2197573	2808	782.61	337.17	0.43	No	516	106	48.45	No	Null
P06	P06_plate_3_Cell_#59	1960348	2808	698.13	207.19	0.3	Yes	271	94	64.94	No	Null
P06	P06_plate_3_Cell_#60	2868102	2808	1021.4	331.03	0.32	Yes	6272	848	2.54	Yes	NK
P06	P06_plate_3_Cell_#61	2540650	2808	904.79	368.61	0.41	No	496	156	69.35	No	Null
P06	P06_plate_3_Cell_#62	3184332	2808	1134.02	352.46	0.31	Yes	454	75	79.96	No	Null
P06	P06_plate_3_Cell_#63	49586	2808	17.66	8.32	0.47	No	2704	579	16.31	Yes	Unclassified
P06	P06_plate_3_Cell_#64	33836	2808	12.05	6.07	0.5	No	256	85	67.97	No	Null
P06	P06_plate_3_Cell_#65	3625713	2808	1291.21	340.25	0.26	Yes	3818	1279	5	Yes	Monocytes
P06	P06_plate_3_Cell_#66	774391	2808	275.78	280.06	1.02	No	1796	133	48	No	Null
P06	P06_plate_3_Cell_#67	24672	2808	8.79	4.89	0.56	No	133	86	34.59	No	Null
P06	P06_plate_3_Cell_#68	3386279	2808	1205.94	348.5	0.29	Yes	452	108	77.21	No	Null
P06	P06_plate_3_Cell_#69	3884278	2808	1383.29	379.32	0.27	Yes	313	153	51.44	No	Null
P06	P06_plate_3_Cell_#70	3607997	2808	1284.9	391.22	0.3	Yes	182	72	63.74	No	Null
P06	P06_plate_3_Cell_#71	2774454	2808	988.05	276.64	0.28	Yes	427	33	88.76	No	Null
P06	P06_plate_3_Cell_#72	2771511	2808	987.01	265.25	0.27	Yes	366	158	54.92	No	Null
P06	P06_plate_3_Cell_#73	2794918	2808	995.34	268.48	0.27	Yes	239	150	40.17	No	Null
P06	P06_plate_3_Cell_#74	2726111	2808	970.84	264.85	0.27	Yes	626	49	83.39	No	Null
P06	P06_plate_3_Cell_#75	2643728	2808	941.5	262.52	0.28	Yes	282	139	51.42	No	Null
P06	P06_plate_3_Cell_#76	3496	2808	1.25	1.81	1.45	No	466	454	2.36	Yes	Unclassified
P06	P06_plate_3_Cell_#77	4188336	2808	1491.57	403.56	0.27	Yes	509	47	91.16	No	Null
P06	P06_plate_3_Cell_#78	2289985	2808	815.52	235.23	0.29	Yes	245	96	62.86	No	Null
P06	P06_plate_3_Cell_#79	2936347	2808	1045.71	287.35	0.27	Yes	448	54	85.04	No	Null
P06	P06_plate_3_Cell_#80	2956919	2808	1053.03	284.33	0.27	Yes	675	87	56.89	No	Null
P06	P06_plate_3_Cell_#81	3402552	2808	1211.74	331.05	0.27	Yes	1392	179	15.01	No	Null
P06	P06_plate_3_Cell_#82	2627922	2808	935.87	272.08	0.29	Yes	266	59	82.33	No	Null
P06	P06_plate_3_Cell_#83	2292941	2808	816.57	229.07	0.28	Yes	435	57	86.44	No	Null
P06	P06_plate_3_Cell_#84	2069037	2808	736.84	210.29	0.29	Yes	377	68	83.82	No	Null
P06	P06_plate_3_Cell_#85	1875303	2808	667.84	190.31	0.28	Yes	117	34	77.78	No	Null
P06	P06_plate_3_Cell_#86	272477	2808	97.04	42.35	0.44	No	78	73	11.54	No	Null
P06	P06_plate_3_Cell_#87	2872482	2808	1022.96	292.95	0.29	Yes	482	94	78.01	No	Null
P06	P06_plate_3_Cell_#88	6115068	2808	2177.73	588.89	0.27	Yes	5984	1269	3.74	Yes	B
P06	P06_plate_3_Cell_#89	91473	2808	32.58	18.76	0.58	No	692	18	99.28	No	Null
P06	P06_plate_3_Cell_#90	659973	2808	235.03	182.75	0.78	No	925	36	96	No	Null
P06	P06_plate_3_Cell_#91	1903205	2808	677.78	215.37	0.32	Yes	134	113	21.64	No	Null
P06	P06_plate_3_Cell_#92	2020419	2808	719.52	194.17	0.27	Yes	220	43	69.09	No	Null
P06	P06_plate_3_Cell_#93	2639049	2808	939.83	251.22	0.27	Yes	153	78	50.98	No	Null
P06	P06_plate_3_Cell_#94	7716	2808	2.75	5.38	1.96	No	150	58	64.67	No	Null
P06	P06_plate_3_Cell_#95	3138376	2808	1117.66	303.78	0.27	Yes	3786	943	3.83	Yes	B
P06	P06_plate_3_Cell_#96	1062997	2808	378.56	125.41	0.33	No	51	50	0	No	Null
P07	P07_plate_1_Cell_#01	5488218	2808	1954.49	575.6	0.29	Yes	9242	1518	4.53	Yes	Monocytes
P07	P07_plate_1_Cell_#02	37101	2808	13.21	6.9	0.52	No	87	12	72.41	No	Null
P07	P07_plate_1_Cell_#03	3880632	2808	1381.99	470.58	0.34	Yes	610	332	8.36	Yes	Unclassified
P07	P07_plate_1_Cell_#04	3263835	2808	1162.33	363.19	0.31	Yes	723	41	91.56	No	Null
P07	P07_plate_1_Cell_#05	61392	2808	21.86	9.13	0.42	No	84	83	3.57	No	Null
P07	P07_plate_1_Cell_#06	2704491	2808	963.14	310.26	0.32	Yes	3475	1354	3.19	Yes	Monocytes
P07	P07_plate_1_Cell_#07	3633963	2808	1294.15	405.46	0.31	Yes	2003	935	3.84	Yes	Monocytes
P07	P07_plate_1_Cell_#08	3271394	2808	1165.03	368.2	0.32	Yes	3397	1041	7.39	Yes	B
P07	P07_plate_1_Cell_#09	4055605	2808	1444.3	414.85	0.29	Yes	3609	874	4.57	Yes	Monocytes
P07	P07_plate_1_Cell_#10	2696827	2808	960.41	367.91	0.38	No	287	270	3.14	No	Null
P07	P07_plate_1_Cell_#11	61404	2808	21.87	9.2	0.42	No	476	415	0.84	Yes	Unclassified
P07	P07_plate_1_Cell_#12	5562083	2808	1980.8	557.27	0.28	Yes	21195	1081	2.46	Yes	Monocytes
P07	P07_plate_1_Cell_#13	2919090	2808	1039.56	329.19	0.32	Yes	509	179	64.05	No	Null
P07	P07_plate_1_Cell_#14	27080	2808	9.64	5.49	0.57	No	4918	2902	0.98	Yes	Unclassified
P07	P07_plate_1_Cell_#15	2837641	2808	1010.56	320.78	0.32	Yes	6231	1033	4.64	Yes	Monocytes
P07	P07_plate_1_Cell_#16	3283823	2808	1169.45	367.87	0.31	Yes	3511	378	3.5	Yes	Unclassified
P07	P07_plate_1_Cell_#17	66794	2808	23.79	9.7	0.41	No	73	59	12.33	No	Null
P07	P07_plate_1_Cell_#18	2852569	2808	1015.87	285.69	0.28	Yes	4594	828	3.35	Yes	B
P07	P07_plate_1_Cell_#19	3129450	2808	1114.48	312.55	0.28	Yes	208	46	81.25	No	Null
P07	P07_plate_1_Cell_#20	11186	2808	3.98	3.29	0.83	No	672	617	0.45	Yes	Unclassified
P07	P07_plate_1_Cell_#21	2097794	2808	747.08	229.22	0.31	Yes	1651	922	3.21	Yes	Monocytes
P07	P07_plate_1_Cell_#22	4086276	2808	1455.23	443.68	0.3	Yes	19186	1956	2.71	Yes	Monocytes
P07	P07_plate_1_Cell_#23	1607	2808	0.57	1.16	2.04	No	688	614	1.31	Yes	Unclassified
P07	P07_plate_1_Cell_#24	14872	2808	5.3	3.54	0.67	No	187	167	3.74	No	Null
P07	P07_plate_1_Cell_#25	3944227	2808	1404.64	393.4	0.28	Yes	489	282	40.49	No	Null
P07	P07_plate_1_Cell_#26	1386	2808	0.49	1.08	2.2	No	411	355	2.19	Yes	Unclassified
P07	P07_plate_1_Cell_#27	7315	2808	2.61	2.82	1.08	No	160	140	9.38	No	Null
P07	P07_plate_1_Cell_#28	5057582	2808	1801.13	495.82	0.28	Yes	2141	840	3.13	Yes	B
P07	P07_plate_1_Cell_#29	6026	2808	2.15	2.33	1.08	No	198	63	72.22	No	Null
P07	P07_plate_1_Cell_#30	1024826	2808	364.97	140.65	0.39	No	602	341	1.16	Yes	Unclassified
P07	P07_plate_1_Cell_#31	2578716	2808	918.35	289.99	0.32	Yes	4015	1545	3.64	Yes	Monocytes
P07	P07_plate_1_Cell_#32	2996206	2808	1067.02	326.3	0.31	Yes	6334	1733	3.82	Yes	Monocytes
P07	P07_plate_1_Cell_#33	5052019	2808	1799.15	496.89	0.28	Yes	11181	1083	4.03	Yes	NK
P07	P07_plate_1_Cell_#34	2503	2808	0.89	2.5	2.81	No	39	39	0	No	Null
P07	P07_plate_1_Cell_#35	6725	2808	2.39	3.65	1.53	No	536	450	1.12	Yes	Unclassified
P07	P07_plate_1_Cell_#36	1052	2808	0.37	0.91	2.46	No	221	194	2.26	No	Null
P07	P07_plate_1_Cell_#37	3110	2808	1.11	1.52	1.37	No	135	115	8.15	No	Null
P07	P07_plate_1_Cell_#38	3040446	2808	1082.78	323.06	0.3	Yes	7093	770	5.26	Yes	Monocytes
P07	P07_plate_1_Cell_#39	910350	2808	324.2	121.83	0.38	Yes	281	253	2.14	No	Null
P07	P07_plate_1_Cell_#40	3761665	2808	1339.62	393.5	0.29	Yes	24672	1706	2.78	Yes	Monocytes
P07	P07_plate_1_Cell_#41	1487359	2808	529.69	377.47	0.71	No	54	17	27.78	No	Null
P07	P07_plate_1_Cell_#42	1201073	2808	427.73	214.28	0.5	No	173	163	1.16	No	Null
P07	P07_plate_1_Cell_#43	5185279	2808	1846.61	502.47	0.27	Yes	6283	1694	3.8	Yes	Monocytes
P07	P07_plate_1_Cell_#44	3410819	2808	1214.68	344.38	0.28	Yes	10602	1171	3.25	Yes	Monocytes
P07	P07_plate_1_Cell_#45	2647125	2808	942.71	277.78	0.29	Yes	16775	1593	2.5	Yes	Monocytes
P07	P07_plate_1_Cell_#46	4000578	2808	1424.71	399.18	0.28	Yes	2157	948	4.73	Yes	Monocytes
P07	P07_plate_1_Cell_#47	460	2808	0.16	0.59	3.69	No	173	142	2.89	No	Null
P07	P07_plate_1_Cell_#48	2328	2808	0.83	1.72	2.07	No	201	182	1.99	No	Null
P07	P07_plate_1_Cell_#49	4070	2808	1.45	3.66	2.52	No	407	262	8.35	No	Null
P07	P07_plate_1_Cell_#50	4709	2808	1.68	2.05	1.22	No	595	497	5.04	Yes	Unclassified
P07	P07_plate_1_Cell_#51	61112	2808	21.76	9.05	0.42	No	554	485	2.35	Yes	Unclassified
P07	P07_plate_1_Cell_#52	5956678	2808	2121.32	581.9	0.27	Yes	12132	1348	3.77	Yes	Monocytes
P07	P07_plate_1_Cell_#53	3840694	2808	1367.77	399.93	0.29	Yes	3508	739	2.31	Yes	NK
P07	P07_plate_1_Cell_#54	23740	2808	8.45	6.29	0.74	No	118	113	2.54	No	Null
P07	P07_plate_1_Cell_#55	1913272	2808	681.36	517.23	0.76	No	553	453	3.62	Yes	Unclassified
P07	P07_plate_1_Cell_#56	3638439	2808	1295.74	370.11	0.29	Yes	2569	1052	4.59	Yes	Monocytes
P07	P07_plate_1_Cell_#57	22097	2808	7.87	4.51	0.57	No	264	242	1.52	No	Null
P07	P07_plate_1_Cell_#58	4382508	2808	1560.72	456.38	0.29	Yes	17038	1582	3.77	Yes	Monocytes
P07	P07_plate_1_Cell_#59	5365399	2808	1910.75	546.21	0.29	Yes	8809	1674	3.02	Yes	Monocytes
P07	P07_plate_1_Cell_#60	7502630	2808	2671.88	743.62	0.28	Yes	20083	1474	2.41	Yes	Monocytes
P07	P07_plate_1_Cell_#61	41489	2808	14.78	7.65	0.52	No	275	241	4	No	Null
P07	P07_plate_1_Cell_#62	4662788	2808	1660.54	503.63	0.3	Yes	23927	1495	2.82	Yes	Monocytes
P07	P07_plate_1_Cell_#63	274717	2808	97.83	33.53	0.34	No	8680	1276	3.86	Yes	Monocytes
P07	P07_plate_1_Cell_#64	53724	2808	19.13	8.28	0.43	No	117	109	0.85	No	Null
P07	P07_plate_1_Cell_#65	4818607	2808	1716.03	465.88	0.27	Yes	16870	1939	3.85	Yes	Monocytes
P07	P07_plate_1_Cell_#66	4297446	2808	1530.43	433.15	0.28	Yes	20206	1368	3.86	Yes	Monocytes
P07	P07_plate_1_Cell_#67	3393864	2808	1208.64	384.58	0.32	Yes	12303	1220	3.18	Yes	Monocytes
P07	P07_plate_1_Cell_#68	6249559	2808	2225.63	621.08	0.28	Yes	15804	1147	2.82	Yes	Monocytes
P07	P07_plate_1_Cell_#69	4143093	2808	1475.46	469.25	0.32	Yes	675	457	20.15	Yes	Unclassified
P07	P07_plate_1_Cell_#70	5659454	2808	2015.48	598.58	0.3	Yes	7602	654	2.67	Yes	B
P07	P07_plate_1_Cell_#71	1228	2808	0.44	1.02	2.32	No	64	20	59.38	No	Null
P07	P07_plate_1_Cell_#72	120287	2808	42.84	61.65	1.44	No	308	287	0.65	No	Null
P07	P07_plate_1_Cell_#73	2356	2808	0.84	1.37	1.63	No	492	441	2.03	Yes	Unclassified
P07	P07_plate_1_Cell_#74	3121	2808	1.11	1.51	1.36	No	229	88	35.81	No	Null
P07	P07_plate_1_Cell_#75	1957438	2808	697.09	323.53	0.46	No	383	334	1.83	Yes	Unclassified
P07	P07_plate_1_Cell_#76	5172845	2808	1842.18	506.72	0.28	Yes	4814	1791	4.07	Yes	Monocytes
P07	P07_plate_1_Cell_#77	4241914	2808	1510.65	466.89	0.31	Yes	10071	902	5.58	Yes	Monocytes
P07	P07_plate_1_Cell_#78	338686	2808	120.61	40.35	0.33	Yes	167	162	2.4	No	Null
[truncated: 212 more rows]
