# Supplementary material for: Single-cell Sequencing Reveals Clearance of Blastula Chromosomal Mosaicism in In Vitro Fertilization Babies
Source: Genomics Proteomics Bioinformatics. 2022 Aug 6;20(6):1224–31. doi: 10.1016/j.gpb.2022.07.004 (PMC10225483; doi:10.1016/j.gpb.2022.07.004)
Supplement: Supplementary Table S3 — Summary of cells with CNAs [file mmc4.xlsx]

## Sheet: Table S3
Table S3 Summary of cells with CNAs
Patient	Cell ID	Cell type	Region of CNAs	Size of CNAs (bp)
P01	P01_plate_1_Cell_#65	Null	chr8:1-17448473	17448473
P01	P01_plate_1_Cell_#92	DC	chr2:105414632-129833117; chr12:75209077-96391447	45600857
P02	P02_plate_1_Cell_#84	Unclassified	chr4:1-55693720	55693720
P02	P02_plate_1_Cell_#86	T	chr9:40362844-82993220	42630377
P02	P02_plate_2_Cell_#39	T	chr2:52614236-88981348; chr11:1-15510691; chr11:107646151-135006516	79238170
P02	P02_plate_2_Cell_#92	T	chr1:85843293-118247894; chr20:1-63025520	95430122
P03	P03_plate_1_Cell_#34	Null	chr14:39475114-63816453	24341340
P03	P03_plate_1_Cell_#73	Unclassified	chr6:1-30429651; chr7:51956789-72298714	50771577
P03	P03_plate_2_Cell_#52	Null	chr1:81774995-119258936; chr22:1-51304566	88788508
P03	P03_plate_3_Cell_#80	Null	chr2:153163703-243199373; chr3:1-8093761	98129432
P04	P04_plate_3_Cell_#83	Null	chr9:40362844-72887978; chr11:121804663-135006516; chr22:38955688-51304566	58075868
P05	P05_plate_1_Cell_#66	Null	chr6:127528157-147637575	20109419
P05	P05_plate_3_Cell_#32	Unclassified	chr15:1-102531392	102531392
P05	P05_plate_3_Cell_#74	Null	chr1:19002831-50440059	31437229
P06	P06_plate_1_Cell_#33	Null	chr20:45739766-63025520	17285755
P06	P06_plate_1_Cell_#95	Null	chr8:127950830-146364022	18413193
P06	P06_plate_2_Cell_#39	Unclassified	chr1:1-58506481	58506481
P06	P06_plate_2_Cell_#68	Monocytes	chr9:70857309-92092851	21235543
P06	P06_plate_3_Cell_#10	Null	chr14:56715326-107349540; chr18:41617190-56828997	65846023
P06	P06_plate_3_Cell_#28	Null	chr3:124942020-153327583	28385564
N01	N01_plate_1_Cell_#38	T	chr8:67060988-146364022	79303035
Note: Sample_plate_number_Cell_#number		Sample: Patient; plate_number: number of parallel 96-well plates; Cell_#Number: Number of cell in each 96-well plate
CNAs, copy number alterations.
